# Supplementary material for: ﻿The species of the genus Zaitzevia Champion, 1923 (Coleoptera, Elmidae) from Shaanxi Province, China
Source: Zookeys. 2025 Dec 16;1264:129–57. doi: 10.3897/zookeys.1264.156144 (PMC12728526; doi:10.3897/zookeys.1264.156144)
Supplement: XML Treatment for Zaitzevia [file zookeys.1264.156144-treatment2.xml]

<!DOCTYPE tp:taxon-treatment
  PUBLIC "-//TaxonX//DTD Taxonomic Treatment Publishing DTD v0 20100105//EN" "tax-treatment-NSO.dtd">
<tp:taxon-treatment xmlns:tp="http://www.plazi.org/taxpub"><tp:treatment-meta><kwd-group><label>Taxon classification</label><kwd>
                <named-content content-type="kingdom">Animalia</named-content>
              </kwd><kwd>
                <named-content content-type="order">Coleoptera</named-content>
              </kwd><kwd>
                <named-content content-type="family">Elmidae</named-content>
              </kwd></kwd-group><mixed-citation publication-type="journal"><person-group><name><surname>Bian</surname><given-names>Dong-Ju</given-names></name><name><surname>Jäch</surname><given-names>Manfred A.</given-names></name></person-group><article-title>﻿The species of the genus <italic><tp:taxon-name><tp:taxon-name-part taxon-name-part-type="genus" reg="Zaitzevia">Zaitzevia</tp:taxon-name-part></tp:taxon-name></italic> Champion, 1923 (<tp:taxon-name><tp:taxon-name-part taxon-name-part-type="order">Coleoptera</tp:taxon-name-part></tp:taxon-name>, <tp:taxon-name><tp:taxon-name-part taxon-name-part-type="family">Elmidae</tp:taxon-name-part></tp:taxon-name>) from Shaanxi Province, China</article-title><source>Zookeys</source><day>16</day><month>12</month><year>2025</year><volume>1264</volume><fpage>129</fpage><lpage>157</lpage><pub-id pub-id-type="doi">10.3897/zookeys.1264.156144</pub-id></mixed-citation></tp:treatment-meta><tp:nomenclature><label>﻿Genus</label><tp:taxon-name><object-id xmlns:xlink="http://www.w3.org/1999/xlink" content-type="arpha" xlink:type="simple">D38B58A7-7206-5B23-9293-8BD4E30D1EAC</object-id>
              <tp:taxon-name-part taxon-name-part-type="genus" reg="Zaitzevia">Zaitzevia</tp:taxon-name-part>
            </tp:taxon-name><tp:taxon-authority>Champion, 1923</tp:taxon-authority><tp:nomenclature-citation-list><tp:nomenclature-citation><tp:taxon-name>
                  <tp:taxon-name-part taxon-name-part-type="genus" reg="Zaitzevia">Zaitzevia</tp:taxon-name-part>
                </tp:taxon-name><comment>Champion, 1923: 170. Type species: <tp:taxon-name><tp:taxon-name-part taxon-name-part-type="genus" reg="Zaitzevia">Zaitzevia</tp:taxon-name-part> <tp:taxon-name-part taxon-name-part-type="species" reg="solidicornis">solidicornis</tp:taxon-name-part></tp:taxon-name> Champion, 1923. <tp:taxon-name><tp:taxon-name-part taxon-name-part-type="genus" reg="Awadoronus">Awadoronus</tp:taxon-name-part></tp:taxon-name> Kôno, 1934: 127 (synonymized by <xref ref-type="bibr" rid="B14">Nomura 1958</xref>). Type species: <tp:taxon-name><tp:taxon-name-part taxon-name-part-type="genus" reg="Awadoronus">Awadoronus</tp:taxon-name-part> <tp:taxon-name-part taxon-name-part-type="species" reg="awanus">awanus</tp:taxon-name-part></tp:taxon-name> Kôno, 1934.</comment></tp:nomenclature-citation></tp:nomenclature-citation-list></tp:nomenclature><ref-list><ref id="B14"><mixed-citation xmlns:xlink="http://www.w3.org/1999/xlink" xlink:type="simple"><person-group><name name-style="western"><surname>Nomura</surname><given-names>S</given-names></name></person-group> (<year>1958</year>) Notes on the Japanese <tp:taxon-name><tp:taxon-name-part taxon-name-part-type="superfamily">Dryopoidea</tp:taxon-name-part></tp:taxon-name> (<tp:taxon-name><tp:taxon-name-part taxon-name-part-type="order">Coleoptera</tp:taxon-name-part></tp:taxon-name>), with two species from Saghalien. Tôhô-Gakuhô 8: 45–59, 2 pls.</mixed-citation></ref></ref-list></tp:taxon-treatment>
