# Supplementary material for: ﻿The species of the genus Zaitzevia Champion, 1923 (Coleoptera, Elmidae) from Shaanxi Province, China
Source: Zookeys. 2025 Dec 16;1264:129–57. doi: 10.3897/zookeys.1264.156144 (PMC12728526; doi:10.3897/zookeys.1264.156144)
Supplement: XML Treatment for Zaitzevia robusta [file zookeys.1264.156144-treatment3.xml]

<!DOCTYPE tp:taxon-treatment
  PUBLIC "-//TaxonX//DTD Taxonomic Treatment Publishing DTD v0 20100105//EN" "tax-treatment-NSO.dtd">
<tp:taxon-treatment xmlns:tp="http://www.plazi.org/taxpub"><tp:treatment-meta><kwd-group><label>Taxon classification</label><kwd>
                <named-content content-type="kingdom">Animalia</named-content>
              </kwd><kwd>
                <named-content content-type="order">Coleoptera</named-content>
              </kwd><kwd>
                <named-content content-type="family">Elmidae</named-content>
              </kwd></kwd-group><mixed-citation publication-type="journal"><person-group><name><surname>Bian</surname><given-names>Dong-Ju</given-names></name><name><surname>Jäch</surname><given-names>Manfred A.</given-names></name></person-group><article-title>﻿The species of the genus <italic><tp:taxon-name><tp:taxon-name-part taxon-name-part-type="genus" reg="Zaitzevia">Zaitzevia</tp:taxon-name-part></tp:taxon-name></italic> Champion, 1923 (<tp:taxon-name><tp:taxon-name-part taxon-name-part-type="order">Coleoptera</tp:taxon-name-part></tp:taxon-name>, <tp:taxon-name><tp:taxon-name-part taxon-name-part-type="family">Elmidae</tp:taxon-name-part></tp:taxon-name>) from Shaanxi Province, China</article-title><source>Zookeys</source><day>16</day><month>12</month><year>2025</year><volume>1264</volume><fpage>129</fpage><lpage>157</lpage><pub-id pub-id-type="doi">10.3897/zookeys.1264.156144</pub-id></mixed-citation></tp:treatment-meta><tp:nomenclature><label>﻿</label><tp:taxon-name><object-id xmlns:xlink="http://www.w3.org/1999/xlink" content-type="arpha" xlink:type="simple">74FFDBBB-BD76-5F82-ABB5-B71AF1F41256</object-id>
              <tp:taxon-name-part taxon-name-part-type="genus" reg="Zaitzevia">Zaitzevia</tp:taxon-name-part>
              <tp:taxon-name-part taxon-name-part-type="species" reg="robusta">robusta</tp:taxon-name-part>
              <object-id xmlns:xlink="http://www.w3.org/1999/xlink" content-type="zoobank" xlink:type="simple">https://zoobank.org/B34A91B3-C625-479E-B681-BD226273989D</object-id>
            </tp:taxon-name><tp:taxon-status xmlns:xlink="http://www.w3.org/1999/xlink" xlink:type="simple">sp. nov.</tp:taxon-status><xref ref-type="fig" rid="F1">Figs 1A–D</xref><xref ref-type="fig" rid="F5">, 5A–C</xref><xref ref-type="fig" rid="F10">, 10A–C</xref></tp:nomenclature><tp:treatment-sec sec-type="material" id="SECID0EPEAE"><title>Material examined.</title><p>(41 exs) <bold><italic>Holotype</italic></bold>: China • ♂ (<named-content xmlns:xlink="http://www.w3.org/1999/xlink" content-type="dwc:institutional_code" xlink:title="Applied Ecology, Chinese Academy of Sciences" xlink:href="http://grbio.org/institution/chinese-academy-sciences-shenyang" xlink:type="simple">IAECAS</named-content>): “China: Shaanxi, \ Foping County \ Gaozhuanggou | <named-content xmlns:xlink="http://www.w3.org/1999/xlink" content-type="dwc:verbatimCoordinates" xlink:type="simple"><named-content content-type="geo-json" specific-use="{&#34;type&#34;:&#34;Point&#34;,&#34;coordinates&#34;:[107.965556,33.571667]}" id="NCID0E6EAE" xlink:type="simple">33°34′18″N, 107°57′56″E</named-content></named-content> \ 1035 m, 2019. VI. 21 \ Leg. Tong”. <bold><italic>Paratypes</italic></bold>: China, Shaanxi • 1 ♂, 5 ♀♀ (<named-content xmlns:xlink="http://www.w3.org/1999/xlink" content-type="dwc:institutional_code" xlink:title="Applied Ecology, Chinese Academy of Sciences" xlink:href="http://grbio.org/institution/chinese-academy-sciences-shenyang" xlink:type="simple">IAECAS</named-content>): “China: Shaanxi \ Qinling, NingShan County, \ Ningdong Forest Agency | Dacigou \ 2005.5.11 \ 1398 m \ Leg. Wang” • 5 ♀♀ (<named-content xmlns:xlink="http://www.w3.org/1999/xlink" content-type="dwc:institutional_code" xlink:title="Applied Ecology, Chinese Academy of Sciences" xlink:href="http://grbio.org/institution/chinese-academy-sciences-shenyang" xlink:type="simple">IAECAS</named-content>): “China: Shaanxi \ Qinling, Ningshan County \ Ningdong Forest Agency | Dacigou, 2005.VI.11 \ 1437 m, Leg. Wangm [Wang Miao]” • 2 ♂♂ (<named-content xmlns:xlink="http://www.w3.org/1999/xlink" content-type="dwc:institutional_code" xlink:title="Applied Ecology, Chinese Academy of Sciences" xlink:href="http://grbio.org/institution/chinese-academy-sciences-shenyang" xlink:type="simple">IAECAS</named-content>): “China –Shaanxi \ Zhouzhi County l.w [leg. Wang] | Houzhenzi Ca1200m \ 2.VI 1998” [<abbrev xmlns:xlink="http://www.w3.org/1999/xlink" xlink:title="China Water Beetle Survey" id="ABBRID0ETFAE" xlink:type="simple">CWBS</abbrev> 308] • 2 ♀♀ (<named-content xmlns:xlink="http://www.w3.org/1999/xlink" content-type="dwc:institutional_code" xlink:title="Natural History Museum Vienna" xlink:href="http://grbio.org/institution/naturhistorisches-museum-wien-1" xlink:type="simple">NMW</named-content>): “CHINA: Shaanxi, 2.6.1998 \ Zhouzhi County, ca. 1200m \ 2km W Houzhenzi Nat. Res. \ leg. M. Wang (<abbrev xmlns:xlink="http://www.w3.org/1999/xlink" xlink:title="China Water Beetle Survey" id="ABBRID0E2FAE" xlink:type="simple">CWBS</abbrev> 308)” • 1 ♀ (<named-content xmlns:xlink="http://www.w3.org/1999/xlink" content-type="dwc:institutional_code" xlink:title="Natural History Museum Vienna" xlink:href="http://grbio.org/institution/naturhistorisches-museum-wien-1" xlink:type="simple">NMW</named-content>): “China: Shaanxi, 3.6.1998 \ Houzhenzi County, ca. 1300 m \ 2km E Houzhenzi Nat. Res. \ leg. M. Wang (<abbrev xmlns:xlink="http://www.w3.org/1999/xlink" xlink:title="China Water Beetle Survey" id="ABBRID0EDGAE" xlink:type="simple">CWBS</abbrev> 309)” • 1 ♂, 2 ♀♀ (<named-content xmlns:xlink="http://www.w3.org/1999/xlink" content-type="dwc:institutional_code" xlink:title="Natural History Museum Vienna" xlink:href="http://grbio.org/institution/naturhistorisches-museum-wien-1" xlink:type="simple">NMW</named-content>): “China: Shaanxi, 9.6.1998 \ Tiantai Shan Forest Park \ Feng Co., 7km NE Qinling \ Train Station, ca. 2000m \ leg. M. Wang (<abbrev xmlns:xlink="http://www.w3.org/1999/xlink" xlink:title="China Water Beetle Survey" id="ABBRID0ELGAE" xlink:type="simple">CWBS</abbrev> 319)” • 1 ♂ (<named-content xmlns:xlink="http://www.w3.org/1999/xlink" content-type="dwc:institutional_code" xlink:title="Applied Ecology, Chinese Academy of Sciences" xlink:href="http://grbio.org/institution/chinese-academy-sciences-shenyang" xlink:type="simple">IAECAS</named-content>): “China –Shaanxi \ Feng County I. [leg.] W [Wang] | Qinling Train Station \ ca. 1900 m; 9.VI.1998” [<abbrev xmlns:xlink="http://www.w3.org/1999/xlink" xlink:title="China Water Beetle Survey" id="ABBRID0ETGAE" xlink:type="simple">CWBS</abbrev> 320] • 1 ♂ (<named-content xmlns:xlink="http://www.w3.org/1999/xlink" content-type="dwc:institutional_code" xlink:title="Natural History Museum Vienna" xlink:href="http://grbio.org/institution/naturhistorisches-museum-wien-1" xlink:type="simple">NMW</named-content>): “China: Shaanxi, 10.6.1998 \ Tiantai Shan Forest Park \ Feng Co., 7km NE Qinling \ Train Station, ca. 1850m \ leg. M. Wang (<abbrev xmlns:xlink="http://www.w3.org/1999/xlink" xlink:title="China Water Beetle Survey" id="ABBRID0E2GAE" xlink:type="simple">CWBS</abbrev> 321)” • 2 ♂♂, 5 ♀♀ (<named-content xmlns:xlink="http://www.w3.org/1999/xlink" content-type="dwc:institutional_code" xlink:title="Natural History Museum Vienna" xlink:href="http://grbio.org/institution/naturhistorisches-museum-wien-1" xlink:type="simple">NMW</named-content>), 1 ♂, 1 ♀ (<abbrev xmlns:xlink="http://www.w3.org/1999/xlink" xlink:title="Andreas Pütz, Eisenhüttenstadt" id="ABBRID0EDHAE" xlink:type="simple">CPE</abbrev>): “China: Shaanxi, Qin Ling Shan \ 110.06E, 34.27N \ Hua Shan Mt. N Valley, 1200–1400 m \ 180 km E Xian, sifted [crossed out with black pen] 18. /20.08. 1995, leg. A.Pütz” – type locality of <italic><tp:taxon-name><tp:taxon-name-part taxon-name-part-type="genus" reg="Elmomorphus">Elmomorphus</tp:taxon-name-part> <tp:taxon-name-part taxon-name-part-type="species" reg="catenatus">catenatus</tp:taxon-name-part></tp:taxon-name></italic> Selnekovič, Jäch &amp; Kodada, 2024 (<tp:taxon-name><tp:taxon-name-part taxon-name-part-type="family">Dryopidae</tp:taxon-name-part></tp:taxon-name>); Sichuan • 1 ♂ (<named-content xmlns:xlink="http://www.w3.org/1999/xlink" content-type="dwc:institutional_code" xlink:title="Applied Ecology, Chinese Academy of Sciences" xlink:href="http://grbio.org/institution/chinese-academy-sciences-shenyang" xlink:type="simple">IAECAS</named-content>): “China: Sichuan \ Aba Pref., Mao County \ Daguan Town | Dadian Vill. 2012.04 [day not mentioned on label] \ <named-content xmlns:xlink="http://www.w3.org/1999/xlink" content-type="dwc:verbatimCoordinates" xlink:type="simple"><named-content content-type="geo-json" specific-use="{&#34;type&#34;:&#34;Point&#34;,&#34;coordinates&#34;:[103.671889,31.935472]}" id="NCID0E5HAE" xlink:type="simple">31°56'7.7"N, 103°40'18.8"E</named-content></named-content> \ ca. 1830 m, leg. Wang &amp; Guo” • 1 ♂, 3 ♀♀ (<named-content xmlns:xlink="http://www.w3.org/1999/xlink" content-type="dwc:institutional_code" xlink:title="Natural History Museum Vienna" xlink:href="http://grbio.org/institution/naturhistorisches-museum-wien-1" xlink:type="simple">NMW</named-content>): “China: Sichuan, 29.7.1998 \ Mao Xian Co., Jiuding Shan \ 7 km NE Mao Xian, ca. 1850m \ Schönmann, Ji, Wang (<abbrev xmlns:xlink="http://www.w3.org/1999/xlink" xlink:title="China Water Beetle Survey" id="ABBRID0EHIAE" xlink:type="simple">CWBS</abbrev> 335)” • 1 ♂ (<named-content xmlns:xlink="http://www.w3.org/1999/xlink" content-type="dwc:institutional_code" xlink:title="Applied Ecology, Chinese Academy of Sciences" xlink:href="http://grbio.org/institution/chinese-academy-sciences-shenyang" xlink:type="simple">IAECAS</named-content>): “China-Sichuan \ Mao cty Jiudingshan | 1950m leg Ji &amp; W [Wang] \ 7.29.1998” [<abbrev xmlns:xlink="http://www.w3.org/1999/xlink" xlink:title="China Water Beetle Survey" id="ABBRID0EPIAE" xlink:type="simple">CWBS</abbrev> 336] • 1 ♂, 1 ♀ (<named-content xmlns:xlink="http://www.w3.org/1999/xlink" content-type="dwc:institutional_code" xlink:title="Natural History Museum Vienna" xlink:href="http://grbio.org/institution/naturhistorisches-museum-wien-1" xlink:type="simple">NMW</named-content>): “China: Sichuan, 29.7.1998 \ Mao Xian Co., Jiuding Shan \ 10 km NE Mao Xian, ca. 1950m \ Schönmann, Ji, Wang (<abbrev xmlns:xlink="http://www.w3.org/1999/xlink" xlink:title="China Water Beetle Survey" id="ABBRID0EXIAE" xlink:type="simple">CWBS</abbrev> 336)” • 1 ♂ (<named-content xmlns:xlink="http://www.w3.org/1999/xlink" content-type="dwc:institutional_code" xlink:title="Natural History Museum Vienna" xlink:href="http://grbio.org/institution/naturhistorisches-museum-wien-1" xlink:type="simple">NMW</named-content>): “China: Sichuan, 30.7.1998 \ Mao Xian Cty., Jiuding Shan \ 6 km NE Mao Xian, ca. 1750m \ Schönmann, Ji, Wang (<abbrev xmlns:xlink="http://www.w3.org/1999/xlink" xlink:title="China Water Beetle Survey" id="ABBRID0E6IAE" xlink:type="simple">CWBS</abbrev> 340)”; Hubei • 1 ♂ (<named-content xmlns:xlink="http://www.w3.org/1999/xlink" content-type="dwc:institutional_code" xlink:title="Natural History Museum Vienna" xlink:href="http://grbio.org/institution/naturhistorisches-museum-wien-1" xlink:type="simple">NMW</named-content>): “China: Hubei, 19.10.2004 \ Tienchanghuang Forest Park \ Enshi [Pref.], 60 km SSW Badong \ 1 600 m, leg. Schönmann \ &amp; Wang (<abbrev xmlns:xlink="http://www.w3.org/1999/xlink" xlink:title="China Water Beetle Survey" id="ABBRID0EHJAE" xlink:type="simple">CWBS</abbrev> 543)”.</p><table-wrap id="T1" position="float" orientation="portrait"><label>Table 1.</label><caption><p>Checklist of the Chinese species of <italic><tp:taxon-name><tp:taxon-name-part taxon-name-part-type="genus" reg="Zaitzevia">Zaitzevia</tp:taxon-name-part></tp:taxon-name></italic>.</p></caption><table id="TID0EGWAG" rules="all"><tbody><tr><td rowspan="1" colspan="1"><italic><tp:taxon-name><tp:taxon-name-part taxon-name-part-type="genus" reg="Zaitzevia">Z.</tp:taxon-name-part> <tp:taxon-name-part taxon-name-part-type="species" reg="acuta">acuta</tp:taxon-name-part></tp:taxon-name></italic> Bian &amp; Hu, 2024</td><td rowspan="1" colspan="1">Guangdong</td></tr><tr><td rowspan="1" colspan="1"><italic><tp:taxon-name><tp:taxon-name-part taxon-name-part-type="genus" reg="Zaitzevia">Z.</tp:taxon-name-part> <tp:taxon-name-part taxon-name-part-type="species" reg="babai">babai</tp:taxon-name-part></tp:taxon-name></italic> Nomura, 1963</td><td rowspan="1" colspan="1">Taiwan</td></tr><tr><td rowspan="1" colspan="1"><italic><tp:taxon-name><tp:taxon-name-part taxon-name-part-type="genus" reg="Zaitzevia">Z.</tp:taxon-name-part> <tp:taxon-name-part taxon-name-part-type="species" reg="chenzhitengi">chenzhitengi</tp:taxon-name-part></tp:taxon-name></italic> Jiang &amp; Wang, 2020</td><td rowspan="1" colspan="1">Sichuan, ? Shaanxi, ? Yunnan</td></tr><tr><td rowspan="1" colspan="1"><italic><tp:taxon-name><tp:taxon-name-part taxon-name-part-type="genus" reg="Zaitzevia">Z.</tp:taxon-name-part> <tp:taxon-name-part taxon-name-part-type="species" reg="coronifer">coronifer</tp:taxon-name-part></tp:taxon-name></italic> sp. nov.</td><td rowspan="1" colspan="1">Hubei, Shaanxi</td></tr><tr><td rowspan="1" colspan="1"><italic><tp:taxon-name><tp:taxon-name-part taxon-name-part-type="genus" reg="Zaitzevia">Z.</tp:taxon-name-part> <tp:taxon-name-part taxon-name-part-type="species" reg="disparilis">disparilis</tp:taxon-name-part></tp:taxon-name></italic> sp. nov.</td><td rowspan="1" colspan="1">Anhui, Gansu, Guizhou, Hunan, Shaanxi</td></tr><tr><td rowspan="1" colspan="1"><italic><tp:taxon-name><tp:taxon-name-part taxon-name-part-type="genus" reg="Zaitzevia">Z.</tp:taxon-name-part> <tp:taxon-name-part taxon-name-part-type="species" reg="fengtongzhaiensis">fengtongzhaiensis</tp:taxon-name-part></tp:taxon-name></italic> Jiang &amp; Chen, 2023<sup>1</sup></td><td rowspan="1" colspan="1">Gansu, Sichuan, Yunnan</td></tr><tr><td rowspan="1" colspan="1"><italic><tp:taxon-name><tp:taxon-name-part taxon-name-part-type="genus" reg="Zaitzevia">Z.</tp:taxon-name-part> <tp:taxon-name-part taxon-name-part-type="species" reg="formosana">formosana</tp:taxon-name-part></tp:taxon-name></italic> Nomura, 1963</td><td rowspan="1" colspan="1">Taiwan</td></tr><tr><td rowspan="1" colspan="1"><italic><tp:taxon-name><tp:taxon-name-part taxon-name-part-type="genus" reg="Zaitzevia">Z.</tp:taxon-name-part> <tp:taxon-name-part taxon-name-part-type="species" reg="gaoligongensis">gaoligongensis</tp:taxon-name-part></tp:taxon-name></italic> Bian &amp; Zhang, 2022</td><td rowspan="1" colspan="1">Yunnan</td></tr><tr><td rowspan="1" colspan="1"><italic><tp:taxon-name><tp:taxon-name-part taxon-name-part-type="genus" reg="Zaitzevia">Z.</tp:taxon-name-part> <tp:taxon-name-part taxon-name-part-type="species" reg="hybrida">hybrida</tp:taxon-name-part></tp:taxon-name></italic> sp. nov.</td><td rowspan="1" colspan="1">Gansu, Shaanxi, Sichuan, Yunnan</td></tr><tr><td rowspan="1" colspan="1"><italic><tp:taxon-name><tp:taxon-name-part taxon-name-part-type="genus" reg="Zaitzevia">Z.</tp:taxon-name-part> <tp:taxon-name-part taxon-name-part-type="species" reg="muchenae">muchenae</tp:taxon-name-part></tp:taxon-name></italic> Bian &amp; Zhang, 2022</td><td rowspan="1" colspan="1">Yunnan</td></tr><tr><td rowspan="1" colspan="1"><italic><tp:taxon-name><tp:taxon-name-part taxon-name-part-type="genus" reg="Zaitzevia">Z.</tp:taxon-name-part> <tp:taxon-name-part taxon-name-part-type="species" reg="nanlingensis">nanlingensis</tp:taxon-name-part></tp:taxon-name></italic> Bian &amp; Hu, 2024</td><td rowspan="1" colspan="1">Guangdong</td></tr><tr><td rowspan="1" colspan="1"><italic><tp:taxon-name><tp:taxon-name-part taxon-name-part-type="genus" reg="Zaitzevia">Z.</tp:taxon-name-part> <tp:taxon-name-part taxon-name-part-type="species" reg="parallela">parallela</tp:taxon-name-part></tp:taxon-name></italic> Nomura, 1963</td><td rowspan="1" colspan="1">Taiwan</td></tr><tr><td rowspan="1" colspan="1"><italic><tp:taxon-name><tp:taxon-name-part taxon-name-part-type="genus" reg="Zaitzevia">Z.</tp:taxon-name-part> <tp:taxon-name-part taxon-name-part-type="species" reg="pilosa">pilosa</tp:taxon-name-part></tp:taxon-name></italic> sp. nov.</td><td rowspan="1" colspan="1">Hubei, Hunan, Shaanxi</td></tr><tr><td rowspan="1" colspan="1"><italic><tp:taxon-name><tp:taxon-name-part taxon-name-part-type="genus" reg="Zaitzevia">Z.</tp:taxon-name-part> <tp:taxon-name-part taxon-name-part-type="species" reg="reniformis">reniformis</tp:taxon-name-part></tp:taxon-name></italic> Bian &amp; Zhang, 2022</td><td rowspan="1" colspan="1">Yunnan</td></tr><tr><td rowspan="1" colspan="1"><italic><tp:taxon-name><tp:taxon-name-part taxon-name-part-type="genus" reg="Zaitzevia">Z.</tp:taxon-name-part> <tp:taxon-name-part taxon-name-part-type="species" reg="robusta">robusta</tp:taxon-name-part></tp:taxon-name></italic> sp. nov.</td><td rowspan="1" colspan="1">Hubei, Shaanxi, Sichuan</td></tr><tr><td rowspan="1" colspan="1"><italic><tp:taxon-name><tp:taxon-name-part taxon-name-part-type="genus" reg="Zaitzevia">Z.</tp:taxon-name-part> <tp:taxon-name-part taxon-name-part-type="species" reg="sichuanensis">sichuanensis</tp:taxon-name-part></tp:taxon-name></italic> Jiang &amp; Chen, 2023</td><td rowspan="1" colspan="1">Sichuan</td></tr><tr><td rowspan="1" colspan="1"><italic><tp:taxon-name><tp:taxon-name-part taxon-name-part-type="genus" reg="Zaitzevia">Z.</tp:taxon-name-part> <tp:taxon-name-part taxon-name-part-type="species" reg="tangliangi">tangliangi</tp:taxon-name-part></tp:taxon-name></italic> Jiang &amp; Wang, 2021</td><td rowspan="1" colspan="1">Hubei</td></tr><tr><td rowspan="1" colspan="1"><italic><tp:taxon-name><tp:taxon-name-part taxon-name-part-type="genus" reg="Zaitzevia">Z.</tp:taxon-name-part> <tp:taxon-name-part taxon-name-part-type="species" reg="triangularis">triangularis</tp:taxon-name-part></tp:taxon-name></italic> Peng, Bian &amp; Wang, 2024</td><td rowspan="1" colspan="1">Shanxi</td></tr><tr><td rowspan="1" colspan="1"><italic><tp:taxon-name><tp:taxon-name-part taxon-name-part-type="genus" reg="Zaitzevia">Z.</tp:taxon-name-part> <tp:taxon-name-part taxon-name-part-type="species" reg="tsushimana">tsushimana</tp:taxon-name-part></tp:taxon-name></italic> Nomura, 1963</td><td rowspan="1" colspan="1">Jilin; Japan; Korea; Russia</td></tr><tr><td rowspan="1" colspan="1"><italic><tp:taxon-name><tp:taxon-name-part taxon-name-part-type="genus" reg="Zaitzevia">Z.</tp:taxon-name-part> <tp:taxon-name-part taxon-name-part-type="species" reg="xiongzichuni">xiongzichuni</tp:taxon-name-part></tp:taxon-name></italic> Jiang &amp; Wang, 2020</td><td rowspan="1" colspan="1">Yunnan</td></tr><tr><td rowspan="1" colspan="1"><italic><tp:taxon-name><tp:taxon-name-part taxon-name-part-type="genus" reg="Zaitzevia">Z.</tp:taxon-name-part> <tp:taxon-name-part taxon-name-part-type="species" reg="yingzuijieensis">yingzuijieensis</tp:taxon-name-part></tp:taxon-name></italic> Jiang &amp; Chen, 2023</td><td rowspan="1" colspan="1">Hunan</td></tr></tbody></table><table-wrap-foot><fn><p><bold><sup>1</sup></bold><italic><tp:taxon-name><tp:taxon-name-part taxon-name-part-type="genus" reg="Zaitzevia">Zaitzevia</tp:taxon-name-part> <tp:taxon-name-part taxon-name-part-type="species" reg="fengtongzhaiensis">fengtongzhaiensis</tp:taxon-name-part></tp:taxon-name></italic> is obviously wide-spread in China. We have examined specimens from three provinces, deposited in the <named-content xmlns:xlink="http://www.w3.org/1999/xlink" content-type="dwc:institutional_code" xlink:title="Natural History Museum Vienna" xlink:href="http://grbio.org/institution/naturhistorisches-museum-wien-1" xlink:type="simple">NMW</named-content> and <abbrev xmlns:xlink="http://www.w3.org/1999/xlink" xlink:title="Andreas Pütz, Eisenhüttenstadt" id="ABBRID0E5UBI" xlink:type="simple">CPE</abbrev>: Gansu (first record, 1 ♂, <abbrev xmlns:xlink="http://www.w3.org/1999/xlink" xlink:title="China Water Beetle Survey" id="ABBRID0ECVBI" xlink:type="simple">CWBS</abbrev> 322), Sichuan (37 exs, <abbrev xmlns:xlink="http://www.w3.org/1999/xlink" xlink:title="China Water Beetle Survey" id="ABBRID0EGVBI" xlink:type="simple">CWBS</abbrev> 227, 332, 337–339; 3 exs, Ganzi Pref., Gongga Shan, 29.36°N, 102.04°E, 2,100 m a.s.l., 28./31.V.1997, leg. E. Pütz; 3 exs, Qingchengshan, 65 km NW Chengdu, 10 km W Taiping, ca 600 m a.s.l., 4.V.1997, leg. E. Pütz), and Yunnan (first record, 1 ♂, 2 ♀♀, <abbrev xmlns:xlink="http://www.w3.org/1999/xlink" xlink:title="China Water Beetle Survey" id="ABBRID0EKVBI" xlink:type="simple">CWBS</abbrev> 56). We have examined one male from Hubei (<abbrev xmlns:xlink="http://www.w3.org/1999/xlink" xlink:title="China Water Beetle Survey" id="ABBRID0EOVBI" xlink:type="simple">CWBS</abbrev> 522), which agrees in most principal characters with the specimens from Gansu, Sichuan, and Yunnan, but its endophallic teeth are larger and straighter, and the apex of the penis is slightly wider. Probably, this specimen represents a closely related, undescribed species. More material and molecular data are needed to verify this assumption.</p></fn></table-wrap-foot></table-wrap><fig id="F1" position="float" orientation="portrait"><object-id xmlns:xlink="http://www.w3.org/1999/xlink" content-type="doi" xlink:type="simple">10.3897/zookeys.1264.156144.figure1</object-id><object-id xmlns:xlink="http://www.w3.org/1999/xlink" content-type="arpha" xlink:type="simple">DA51782E-0DF8-50C7-8E16-4001B9761772</object-id><label>Figure 1.</label><caption><p>Habitus. <italic><tp:taxon-name><tp:taxon-name-part taxon-name-part-type="genus" reg="Zaitzevia">Zaitzevia</tp:taxon-name-part> <tp:taxon-name-part taxon-name-part-type="species" reg="robusta">robusta</tp:taxon-name-part></tp:taxon-name></italic> sp. nov. <bold>A, B.</bold> Holotype, male; <bold>C, D.</bold> Paratype, female. <bold>A, C.</bold> Dorsal view; <bold>B, D.</bold> Ventral view.</p></caption><graphic xmlns:xlink="http://www.w3.org/1999/xlink" xlink:href="zookeys-1264-129_article-156144__-g001.jpg" position="float" orientation="portrait" xlink:type="simple" id="oo_1493369.jpg"><uri content-type="original_file" xlink:type="simple">https://binary.pensoft.net/fig/1493369</uri></graphic></fig></tp:treatment-sec><tp:treatment-sec sec-type="Differential diagnosis" id="SECID0ELKAE"><title>Differential diagnosis.</title><p><italic><tp:taxon-name><tp:taxon-name-part taxon-name-part-type="genus" reg="Zaitzevia">Zaitzevia</tp:taxon-name-part> <tp:taxon-name-part taxon-name-part-type="species" reg="robusta">robusta</tp:taxon-name-part></tp:taxon-name></italic> sp. nov. is the largest species (<abbrev xmlns:xlink="http://www.w3.org/1999/xlink" xlink:title="body length" id="ABBRID0E3KAE" xlink:type="simple">BL</abbrev> 3.14–3.80 mm) of the genus described so far. The new species resembles <italic><tp:taxon-name><tp:taxon-name-part taxon-name-part-type="genus" reg="Zaitzevia">Z.</tp:taxon-name-part> <tp:taxon-name-part taxon-name-part-type="species" reg="chenzhitengi">chenzhitengi</tp:taxon-name-part></tp:taxon-name></italic>, <italic><tp:taxon-name><tp:taxon-name-part taxon-name-part-type="genus" reg="Zaitzevia">Z.</tp:taxon-name-part> <tp:taxon-name-part taxon-name-part-type="species" reg="fengtongzhaiensis">fengtongzhaiensis</tp:taxon-name-part></tp:taxon-name></italic>, <italic><tp:taxon-name><tp:taxon-name-part taxon-name-part-type="genus" reg="Zaitzevia">Z.</tp:taxon-name-part> <tp:taxon-name-part taxon-name-part-type="species" reg="muchenae">muchenae</tp:taxon-name-part></tp:taxon-name></italic>, and <italic><tp:taxon-name><tp:taxon-name-part taxon-name-part-type="genus" reg="Zaitzevia">Z.</tp:taxon-name-part> <tp:taxon-name-part taxon-name-part-type="species" reg="sichuanensis">sichuanensis</tp:taxon-name-part></tp:taxon-name></italic>. Males can be distinguished from <italic><tp:taxon-name><tp:taxon-name-part taxon-name-part-type="genus" reg="Zaitzevia">Z.</tp:taxon-name-part> <tp:taxon-name-part taxon-name-part-type="species" reg="chenzhitengi">chenzhitengi</tp:taxon-name-part></tp:taxon-name></italic> and <italic><tp:taxon-name><tp:taxon-name-part taxon-name-part-type="genus" reg="Zaitzevia">Z.</tp:taxon-name-part> <tp:taxon-name-part taxon-name-part-type="species" reg="fengtongzhaiensis">fengtongzhaiensis</tp:taxon-name-part></tp:taxon-name></italic> mainly by the longer aedeagus, which is distally not acuminate but apically rounded in ventral/dorsal views, and the elytral apices are more acuminate in <italic><tp:taxon-name><tp:taxon-name-part taxon-name-part-type="genus" reg="Zaitzevia">Z.</tp:taxon-name-part> <tp:taxon-name-part taxon-name-part-type="species" reg="fengtongzhaiensis">fengtongzhaiensis</tp:taxon-name-part></tp:taxon-name></italic> and the holotype of <italic><tp:taxon-name><tp:taxon-name-part taxon-name-part-type="genus" reg="Zaitzevia">Z.</tp:taxon-name-part> <tp:taxon-name-part taxon-name-part-type="species" reg="chenzhitengi">chenzhitengi</tp:taxon-name-part></tp:taxon-name></italic>; males are distinguished from <italic><tp:taxon-name><tp:taxon-name-part taxon-name-part-type="genus" reg="Zaitzevia">Z.</tp:taxon-name-part> <tp:taxon-name-part taxon-name-part-type="species" reg="muchenae">muchenae</tp:taxon-name-part></tp:taxon-name></italic> by the more robust body, the longer and broader pronotal median sulcus and by the distinctly longer and broadly rounded aedeagus; males differ from <italic><tp:taxon-name><tp:taxon-name-part taxon-name-part-type="genus" reg="Zaitzevia">Z.</tp:taxon-name-part> <tp:taxon-name-part taxon-name-part-type="species" reg="sichuanensis">sichuanensis</tp:taxon-name-part></tp:taxon-name></italic> in the larger and more robust body, and the straight and longer, apically broadly rounded aedeagus; from <italic><tp:taxon-name><tp:taxon-name-part taxon-name-part-type="genus" reg="Zaitzevia">Z.</tp:taxon-name-part> <tp:taxon-name-part taxon-name-part-type="species" reg="triangularis">triangularis</tp:taxon-name-part></tp:taxon-name></italic> (<abbrev xmlns:xlink="http://www.w3.org/1999/xlink" xlink:title="body length" id="ABBRID0EZOAE" xlink:type="simple">BL</abbrev>: 2.9–3.2 mm) males differ in the slightly larger body size, the less acuminate elytral apices, and in the broadly rounded, not triangular aedeagal apex.</p></tp:treatment-sec><tp:treatment-sec sec-type="description" id="SECID0E4OAE"><title>Description.</title><p><bold>Male</bold> (holotype). <abbrev xmlns:xlink="http://www.w3.org/1999/xlink" xlink:title="body length" id="ABBRID0EFPAE" xlink:type="simple">BL</abbrev> 3.6 mm, <abbrev xmlns:xlink="http://www.w3.org/1999/xlink" xlink:title="maximum width of body" id="ABBRID0EJPAE" xlink:type="simple">BW</abbrev> 1.5 mm. Body elongate obovate. Antennae yellowish brown, dorsum black, ventral surface reddish brown to dark brown, and legs reddish brown.</p><p>Labrum smooth and shiny, with only a few punctures and scarce pubescence, lateral margins densely covered with long setae; anterior margin broadly rounded, not emarginate. Clypeus and frons densely punctate and pubescent, sparsely granulate.</p><p>Pronotum (<abbrev xmlns:xlink="http://www.w3.org/1999/xlink" xlink:title="pronotal length" id="ABBRID0EQPAE" xlink:type="simple">PL</abbrev> 0.9 mm, <abbrev xmlns:xlink="http://www.w3.org/1999/xlink" xlink:title="maximum width of pronotum" id="ABBRID0EUPAE" xlink:type="simple">PW</abbrev> 1.1 mm) broadest at basal 0.3, slightly narrowed posteriorly and distinctly attenuate anteriorly. Disc in basal 0.3 rugose, sparsely punctate and pubescent, in distal 0.7 smooth and shiny, densely punctate and sparsely pubescent. Lateral areas densely granulate and sparsely pubescent. Anterior corners acute, slightly produced, posterior corners almost right-angled. Lateral margin narrowly rimmed. Median sulcus extending from basal 0.2–0.8, broadest at basal 0.3, gradually narrowed anteriorly and posteriorly. Sublateral carinae present in basal 0.4 bending outwards at basal 0.3.</p><p>Elytra (<abbrev xmlns:xlink="http://www.w3.org/1999/xlink" xlink:title="elytral length" id="ABBRID0E1PAE" xlink:type="simple">EL</abbrev> 2.7 mm, <abbrev xmlns:xlink="http://www.w3.org/1999/xlink" xlink:title="maximum width of elytra" id="ABBRID0E5PAE" xlink:type="simple">EW</abbrev> 1.5 mm) broadest at distal 0.33, slightly narrowed anteriorly and distinctly attenuate posteriorly. Lateral margin serrate. Strial punctures small in basal 0.5, separated by 0.5 their diameters, punctures in distal 0.5 smaller and well separated (1–3 × their diameters). Intervals rugose, sparsely punctate and pubescent. Intervals 2–4 slightly elevated in basal 0.2. Intervals 5, 7 and 8 carinate. Elytral apices separately rounded, densely granulate.</p><p>Prosternum with disc rugose, almost glabrous; lateral parts of prosternum granulate and pubescent. Prosternal process gradually narrowed from base to broadly rounded apex; disc glabrous, surface coarse, with a few small setae and scattered granules; lateral margins distinctly rimmed. Metaventrite broadly impressed medially, disc smooth and shiny, with some longitudinal rugosities; median sulcus broad in posterior 0.8 and narrow in anterior 0.2; lateral areas densely pubescent and sparsely granulate; with a row of large punctures behind of mesocoxa and another row of small punctures in front of metacoxa; base with a pair of pits on each side of median sulcus.</p><p>Ventrite I with a pair of admedian carinae; area between these carinae (disc) flat or slightly concave, anteriorly rugose, remaining parts with small punctures, interstices micropunctate. Lateral areas of ventrites I–V densely pubescent and sparsely granulate. Middle of ventrites II–IV and basal 0.5 of ventrite V glabrous and sparsely punctate. Distal 0.5 of ventrite V densely granulate; lateral margins sometimes fringed with very short, inconspicuous spines; apex deeply emarginate medially, lateral corners produced, tooth-like and slightly bent ventrad.</p><p>Mesal margin of mesotibia slightly expanded around middle.</p><p><bold>Aedeagus</bold>. 1.9 mm long, elongate, penis ~ 2.2 × as long as phallobase. Lateral margins of penis in ventral/dorsal view more or less subparallel except for a very inconspicuous swelling and/or a very shallow emargination at apical 0.3; dorsal wide with a conspicuous gibbosity of variable size at apical 0.25 (best seen in lateral view); apex of penis broadly and evenly rounded in ventral/dorsal view, distinctly curved dorsad in lateral view. Endophallus in distal 0.33 with a pair of small curved teeth. Parameres short and inconspicuous, clinging to penis.</p><p><bold>Females</bold>. Elytral apices not separately rounded but distinctly acuminate and produced to a remarkably variable extent; they vary from short to long and beak-like, and sometimes they are asymmetrically produced, being longer on one side than on the other. Metaventrite flat or slightly depressed, distinctly less strongly impressed than in males, smoother. Disc of ventrite I more or less convex. Ventrite V less widely and less deeply excised apically, lateral apical teeth shorter and smaller than in males; apical 0.33 of ventrite V less strongly granulate. The femora often appear to be more strongly-built in the males, but this depends largely on the body size (in larger specimens the femora are proportionately thicker).</p></tp:treatment-sec><tp:treatment-sec sec-type="description" id="SECID0ENQAE"><title>Measurements.</title><p>Males: <abbrev xmlns:xlink="http://www.w3.org/1999/xlink" xlink:title="body length" id="ABBRID0ETQAE" xlink:type="simple">BL</abbrev> 3.50–3.80 mm (<italic>n</italic> = 14), <abbrev xmlns:xlink="http://www.w3.org/1999/xlink" xlink:title="maximum width of body" id="ABBRID0EZQAE" xlink:type="simple">BW</abbrev> 1.40–1.55 mm (<italic>n</italic> = 5); females: <abbrev xmlns:xlink="http://www.w3.org/1999/xlink" xlink:title="body length" id="ABBRID0E6QAE" xlink:type="simple">BL</abbrev> 3.14–3.78 mm (<italic>n</italic> = 25), <abbrev xmlns:xlink="http://www.w3.org/1999/xlink" xlink:title="maximum width of body" id="ABBRID0EFRAE" xlink:type="simple">BW</abbrev> 1.40–1.60 mm (<italic>n</italic> = 11).</p></tp:treatment-sec><tp:treatment-sec sec-type="distribution" id="SECID0ELRAE"><title>Distribution.</title><p>Hubei, Shaanxi, Sichuan.</p></tp:treatment-sec><tp:treatment-sec sec-type="etymology" id="SECID0EQRAE"><title>Etymology.</title><p>The name <italic>robustus</italic>, a Latin adjective, refers to the massive body.</p></tp:treatment-sec><tp:treatment-sec><!--Section generated to contain objects referenced in tp:taxon-treatment.--><fig id="F5" position="float" orientation="portrait"><object-id xmlns:xlink="http://www.w3.org/1999/xlink" content-type="doi" xlink:type="simple">10.3897/zookeys.1264.156144.figure5</object-id><object-id xmlns:xlink="http://www.w3.org/1999/xlink" content-type="arpha" xlink:type="simple">7365B044-B12B-57AF-A471-4E29CE5EE229</object-id><label>Figure 5.</label><caption><p><italic><tp:taxon-name><tp:taxon-name-part taxon-name-part-type="genus" reg="Zaitzevia">Zaitzevia</tp:taxon-name-part> <tp:taxon-name-part taxon-name-part-type="species" reg="robusta">robusta</tp:taxon-name-part></tp:taxon-name></italic> sp. nov., holotype, male; <bold>A.</bold> Pronotum; <bold>B.</bold> Prosternum; <bold>C.</bold> Metaventrite and abdominal ventrites.</p></caption><graphic xmlns:xlink="http://www.w3.org/1999/xlink" xlink:href="zookeys-1264-129_article-156144__-g005.jpg" position="float" orientation="portrait" xlink:type="simple" id="oo_1493373.jpg"><uri content-type="original_file" xlink:type="simple">https://binary.pensoft.net/fig/1493373</uri></graphic></fig><fig id="F10" position="float" orientation="portrait"><object-id xmlns:xlink="http://www.w3.org/1999/xlink" content-type="doi" xlink:type="simple">10.3897/zookeys.1264.156144.figure10</object-id><object-id xmlns:xlink="http://www.w3.org/1999/xlink" content-type="arpha" xlink:type="simple">1936ADC7-4217-519C-A437-24602A77581B</object-id><label>Figure 10.</label><caption><p>Aedeagus. <bold>A–C.</bold><italic><tp:taxon-name><tp:taxon-name-part taxon-name-part-type="genus" reg="Zaitzevia">Zaitzevia</tp:taxon-name-part> <tp:taxon-name-part taxon-name-part-type="species" reg="robusta">robusta</tp:taxon-name-part></tp:taxon-name></italic> sp. nov., holotype, male; <bold>D–F.</bold><tp:taxon-name><tp:taxon-name-part taxon-name-part-type="genus" reg="Zaitzevia">Z.</tp:taxon-name-part> <tp:taxon-name-part taxon-name-part-type="uncertainty-rank">cf.</tp:taxon-name-part> <tp:taxon-name-part taxon-name-part-type="species" reg="chenzhitengi">chenzhitengi</tp:taxon-name-part></tp:taxon-name>, specimen from Shaanxi; <bold>A</bold>, <bold>D.</bold> Ventral view; <bold>B</bold>, <bold>E.</bold> Dorsal view; <bold>C</bold>, <bold>F.</bold> Lateral view.</p></caption><graphic xmlns:xlink="http://www.w3.org/1999/xlink" xlink:href="zookeys-1264-129_article-156144__-g010.jpg" position="float" orientation="portrait" xlink:type="simple" id="oo_1493378.jpg"><uri content-type="original_file" xlink:type="simple">https://binary.pensoft.net/fig/1493378</uri></graphic></fig></tp:treatment-sec></tp:taxon-treatment>
