# Supplementary material for: ﻿The species of the genus Zaitzevia Champion, 1923 (Coleoptera, Elmidae) from Shaanxi Province, China
Source: Zookeys. 2025 Dec 16;1264:129–57. doi: 10.3897/zookeys.1264.156144 (PMC12728526; doi:10.3897/zookeys.1264.156144)
Supplement: XML Treatment for Zaitzevia pilosa [file zookeys.1264.156144-treatment4.xml]

<!DOCTYPE tp:taxon-treatment
  PUBLIC "-//TaxonX//DTD Taxonomic Treatment Publishing DTD v0 20100105//EN" "tax-treatment-NSO.dtd">
<tp:taxon-treatment xmlns:tp="http://www.plazi.org/taxpub"><tp:treatment-meta><kwd-group><label>Taxon classification</label><kwd>
                <named-content content-type="kingdom">Animalia</named-content>
              </kwd><kwd>
                <named-content content-type="order">Coleoptera</named-content>
              </kwd><kwd>
                <named-content content-type="family">Elmidae</named-content>
              </kwd></kwd-group><mixed-citation publication-type="journal"><person-group><name><surname>Bian</surname><given-names>Dong-Ju</given-names></name><name><surname>Jäch</surname><given-names>Manfred A.</given-names></name></person-group><article-title>﻿The species of the genus <italic><tp:taxon-name><tp:taxon-name-part taxon-name-part-type="genus" reg="Zaitzevia">Zaitzevia</tp:taxon-name-part></tp:taxon-name></italic> Champion, 1923 (<tp:taxon-name><tp:taxon-name-part taxon-name-part-type="order">Coleoptera</tp:taxon-name-part></tp:taxon-name>, <tp:taxon-name><tp:taxon-name-part taxon-name-part-type="family">Elmidae</tp:taxon-name-part></tp:taxon-name>) from Shaanxi Province, China</article-title><source>Zookeys</source><day>16</day><month>12</month><year>2025</year><volume>1264</volume><fpage>129</fpage><lpage>157</lpage><pub-id pub-id-type="doi">10.3897/zookeys.1264.156144</pub-id></mixed-citation></tp:treatment-meta><tp:nomenclature><label>﻿</label><tp:taxon-name><object-id xmlns:xlink="http://www.w3.org/1999/xlink" content-type="arpha" xlink:type="simple">0661EB0E-5132-5538-91AA-FD57374E301B</object-id>
              <tp:taxon-name-part taxon-name-part-type="genus" reg="Zaitzevia">Zaitzevia</tp:taxon-name-part>
              <tp:taxon-name-part taxon-name-part-type="species" reg="pilosa">pilosa</tp:taxon-name-part>
              <object-id xmlns:xlink="http://www.w3.org/1999/xlink" content-type="zoobank" xlink:type="simple">https://zoobank.org/2D6C8336-5CB4-4403-8521-E553D1BCE4C0</object-id>
            </tp:taxon-name><tp:taxon-status xmlns:xlink="http://www.w3.org/1999/xlink" xlink:type="simple">sp. nov.</tp:taxon-status><xref ref-type="fig" rid="F2">Figs 2A, B</xref><xref ref-type="fig" rid="F6">, 6A–C</xref><xref ref-type="fig" rid="F11">, 11A–C</xref><tp:nomenclature-citation-list><tp:nomenclature-citation><tp:taxon-name>
                  <tp:taxon-name-part taxon-name-part-type="genus" reg="Zaitzevia">Zaitzevia</tp:taxon-name-part>
                </tp:taxon-name><comment>sp.: <xref ref-type="bibr" rid="B4">Jäch and Boukal 1995</xref>: figs 36, 37.</comment></tp:nomenclature-citation></tp:nomenclature-citation-list></tp:nomenclature><tp:treatment-sec sec-type="material" id="SECID0E3TAE"><title>Material examined.</title><p>(237 exs) <bold><italic>Holotype</italic></bold>: China • ♂ (<named-content xmlns:xlink="http://www.w3.org/1999/xlink" content-type="dwc:institutional_code" xlink:title="Applied Ecology, Chinese Academy of Sciences" xlink:href="http://grbio.org/institution/chinese-academy-sciences-shenyang" xlink:type="simple">IAECAS</named-content>): “China: Shaanxi \ Qinling, Ningshan County \ Ningdong Forest Agency | Dacigou, 2005.VI.11 \ 1437 m, Leg. Wangm [Wang Miao]”. <bold><italic>Paratypes</italic></bold>: China, Shaanxi • 3 ♀♀ (<named-content xmlns:xlink="http://www.w3.org/1999/xlink" content-type="dwc:institutional_code" xlink:title="Applied Ecology, Chinese Academy of Sciences" xlink:href="http://grbio.org/institution/chinese-academy-sciences-shenyang" xlink:type="simple">IAECAS</named-content>), the same data as holotype • 1 ♀ (<named-content xmlns:xlink="http://www.w3.org/1999/xlink" content-type="dwc:institutional_code" xlink:title="Applied Ecology, Chinese Academy of Sciences" xlink:href="http://grbio.org/institution/chinese-academy-sciences-shenyang" xlink:type="simple">IAECAS</named-content>): “China: Shaanxi \ Qinling, NingShan County, \ Ningdong Forest Agency | Dachigou \ 2005.5.11 \ 1398 m \ Leg. Bian” • 3 ♂♂, 1 ♀ (<named-content xmlns:xlink="http://www.w3.org/1999/xlink" content-type="dwc:institutional_code" xlink:title="Applied Ecology, Chinese Academy of Sciences" xlink:href="http://grbio.org/institution/chinese-academy-sciences-shenyang" xlink:type="simple">IAECAS</named-content>): “China: Shaanxi, Ankang City, \ Ningshan County, Xunyang Dam | <named-content xmlns:xlink="http://www.w3.org/1999/xlink" content-type="dwc:verbatimCoordinates" xlink:type="simple"><named-content content-type="geo-json" specific-use="{&#34;type&#34;:&#34;Point&#34;,&#34;coordinates&#34;:[108.546800,33.557883]}" id="NCID0E2UAE" xlink:type="simple">33°33.473′N,108°32.808′E</named-content></named-content>, \ 1355 m, 2019.8.20 \ Leg. Tong Y.F” • 2 ♂♂, 3 ♀♀ (<named-content xmlns:xlink="http://www.w3.org/1999/xlink" content-type="dwc:institutional_code" xlink:title="Natural History Museum Vienna" xlink:href="http://grbio.org/institution/naturhistorisches-museum-wien-1" xlink:type="simple">NMW</named-content>): “China: Shaanxi, 5.6.1998 \ Ningshan Co., ca. 1900m \ 5km NW Huoditang \ leg. M. Wang (<abbrev xmlns:xlink="http://www.w3.org/1999/xlink" xlink:title="China Water Beetle Survey" id="ABBRID0EEVAE" xlink:type="simple">CWBS</abbrev> 313)” • 18 exs (<named-content xmlns:xlink="http://www.w3.org/1999/xlink" content-type="dwc:institutional_code" xlink:title="Natural History Museum Vienna" xlink:href="http://grbio.org/institution/naturhistorisches-museum-wien-1" xlink:type="simple">NMW</named-content>): “China: Shaanxi, 5.6.1998 \ Ningshan Co., ca. 1650m \ 7km NW Huoditang \ leg. M. Wang (<abbrev xmlns:xlink="http://www.w3.org/1999/xlink" xlink:title="China Water Beetle Survey" id="ABBRID0EMVAE" xlink:type="simple">CWBS</abbrev> 314)” • 27 exs (<named-content xmlns:xlink="http://www.w3.org/1999/xlink" content-type="dwc:institutional_code" xlink:title="Natural History Museum Vienna" xlink:href="http://grbio.org/institution/naturhistorisches-museum-wien-1" xlink:type="simple">NMW</named-content>): “China: Shaanxi, 6.6.1998 \ Ningshan Co., ca. 1 500m \ 10 km NE Xunyangba \ leg. M. Wang (<abbrev xmlns:xlink="http://www.w3.org/1999/xlink" xlink:title="China Water Beetle Survey" id="ABBRID0EUVAE" xlink:type="simple">CWBS</abbrev> 315)”; Hubei • 11 exs (<named-content xmlns:xlink="http://www.w3.org/1999/xlink" content-type="dwc:institutional_code" xlink:title="Applied Ecology, Chinese Academy of Sciences" xlink:href="http://grbio.org/institution/chinese-academy-sciences-shenyang" xlink:type="simple">IAECAS</named-content>): “China: Hubei \ Shennongjia For. Dist. | 1600 m, 2004.10.9 \ Leg. Wang (<abbrev xmlns:xlink="http://www.w3.org/1999/xlink" xlink:title="China Water Beetle Survey" id="ABBRID0E3VAE" xlink:type="simple">CWBS</abbrev> 522)” • 10 exs (<named-content xmlns:xlink="http://www.w3.org/1999/xlink" content-type="dwc:institutional_code" xlink:title="Natural History Museum Vienna" xlink:href="http://grbio.org/institution/naturhistorisches-museum-wien-1" xlink:type="simple">NMW</named-content>): “China: Hubei, 9.10.2004 \ Shennongjia Forest Distr. \ 10 km E Muyu, Chaiqi \ 1600 m, leg. Schönmann, \ &amp; Wang (<abbrev xmlns:xlink="http://www.w3.org/1999/xlink" xlink:title="China Water Beetle Survey" id="ABBRID0EEWAE" xlink:type="simple">CWBS</abbrev> 522)” • 4 exs (<named-content xmlns:xlink="http://www.w3.org/1999/xlink" content-type="dwc:institutional_code" xlink:title="Natural History Museum Vienna" xlink:href="http://grbio.org/institution/naturhistorisches-museum-wien-1" xlink:type="simple">NMW</named-content>): “China: Hubei, 10.10.2004 \ Shennongjia Forest Distr. \ 3 km N Muyu, Duanjiang \ 1300 m, leg. Schönmann \ &amp; Wang (<abbrev xmlns:xlink="http://www.w3.org/1999/xlink" xlink:title="China Water Beetle Survey" id="ABBRID0EMWAE" xlink:type="simple">CWBS</abbrev> 523)” • 3 exs (<named-content xmlns:xlink="http://www.w3.org/1999/xlink" content-type="dwc:institutional_code" xlink:title="Natural History Museum Vienna" xlink:href="http://grbio.org/institution/naturhistorisches-museum-wien-1" xlink:type="simple">NMW</named-content>): “China: Hubei, 10.10.2004 \ Shennongjia Forest Distr. \ 5 km SW Muyu \ 1350 m, leg. Schönmann \ &amp; Wang (<abbrev xmlns:xlink="http://www.w3.org/1999/xlink" xlink:title="China Water Beetle Survey" id="ABBRID0EUWAE" xlink:type="simple">CWBS</abbrev> 525)” • 4 ♂♂, 4 ♀♀ (<named-content xmlns:xlink="http://www.w3.org/1999/xlink" content-type="dwc:institutional_code" xlink:title="Applied Ecology, Chinese Academy of Sciences" xlink:href="http://grbio.org/institution/chinese-academy-sciences-shenyang" xlink:type="simple">IAECAS</named-content>): “China: Hubei \ Shennongjia Forest Dist. | 2004.10.11 \ Leg. Wang (<abbrev xmlns:xlink="http://www.w3.org/1999/xlink" xlink:title="China Water Beetle Survey" id="ABBRID0E3WAE" xlink:type="simple">CWBS</abbrev> 527)” • 7 exs (<named-content xmlns:xlink="http://www.w3.org/1999/xlink" content-type="dwc:institutional_code" xlink:title="Natural History Museum Vienna" xlink:href="http://grbio.org/institution/naturhistorisches-museum-wien-1" xlink:type="simple">NMW</named-content>): “China, Hubei, 11.10.2004 \ Shennongjia Forest Distr. \ 4 km NW Muyu \ 1800 m, leg. Schönmann \ &amp; Wang (<abbrev xmlns:xlink="http://www.w3.org/1999/xlink" xlink:title="China Water Beetle Survey" id="ABBRID0EEXAE" xlink:type="simple">CWBS</abbrev> 527)” • 5 exs (<named-content xmlns:xlink="http://www.w3.org/1999/xlink" content-type="dwc:institutional_code" xlink:title="Natural History Museum Vienna" xlink:href="http://grbio.org/institution/naturhistorisches-museum-wien-1" xlink:type="simple">NMW</named-content>): “China: Hubei, 11.10.2004 \ Shennongjia Forest Distr. \ 3 km N Muyu, Chaiqi env. \ 1 700 m, leg. Schönmann \ &amp; Wang (<abbrev xmlns:xlink="http://www.w3.org/1999/xlink" xlink:title="China Water Beetle Survey" id="ABBRID0EMXAE" xlink:type="simple">CWBS</abbrev> 528)” • 2 exs (<named-content xmlns:xlink="http://www.w3.org/1999/xlink" content-type="dwc:institutional_code" xlink:title="Natural History Museum Vienna" xlink:href="http://grbio.org/institution/naturhistorisches-museum-wien-1" xlink:type="simple">NMW</named-content>): “China: Hubei, 12.10.2004 \ Shennongjia Forest Distr. \ 20 km E Muyu, 10 km E \ Chaiqi, 2150 m, leg. Wang \ &amp; Schönmann (<abbrev xmlns:xlink="http://www.w3.org/1999/xlink" xlink:title="China Water Beetle Survey" id="ABBRID0EUXAE" xlink:type="simple">CWBS</abbrev> 529)” • 4 exs (<named-content xmlns:xlink="http://www.w3.org/1999/xlink" content-type="dwc:institutional_code" xlink:title="Natural History Museum Vienna" xlink:href="http://grbio.org/institution/naturhistorisches-museum-wien-1" xlink:type="simple">NMW</named-content>): “China: Hubei, 15.10.2004 \ Shennongjia Forest Distr. \ 25 km W pass Muyu - \ Shennongjia \ 1650 m, leg. Schönmann \ &amp; Wang (<abbrev xmlns:xlink="http://www.w3.org/1999/xlink" xlink:title="China Water Beetle Survey" id="ABBRID0E3XAE" xlink:type="simple">CWBS</abbrev> 536)” • 2 exs (<named-content xmlns:xlink="http://www.w3.org/1999/xlink" content-type="dwc:institutional_code" xlink:title="Natural History Museum Vienna" xlink:href="http://grbio.org/institution/naturhistorisches-museum-wien-1" xlink:type="simple">NMW</named-content>): “China: Hubei, 17.X.2004 \ Shennongjia Forest Distr. \ 35 km N Muyu \ 1600 m, leg. Schönmann \ &amp; Wang (<abbrev xmlns:xlink="http://www.w3.org/1999/xlink" xlink:title="China Water Beetle Survey" id="ABBRID0EEYAE" xlink:type="simple">CWBS</abbrev> 539)” • 23 exs (<named-content xmlns:xlink="http://www.w3.org/1999/xlink" content-type="dwc:institutional_code" xlink:title="Applied Ecology, Chinese Academy of Sciences" xlink:href="http://grbio.org/institution/chinese-academy-sciences-shenyang" xlink:type="simple">IAECAS</named-content>): “China: Hubei, Enshi \ 35 km N Muyu | 1600 m, 2004.10.17 \ Leg. Wang (<abbrev xmlns:xlink="http://www.w3.org/1999/xlink" xlink:title="China Water Beetle Survey" id="ABBRID0EMYAE" xlink:type="simple">CWBS</abbrev> 540)” • 5 ♂♂, 48 exs (<named-content xmlns:xlink="http://www.w3.org/1999/xlink" content-type="dwc:institutional_code" xlink:title="Applied Ecology, Chinese Academy of Sciences" xlink:href="http://grbio.org/institution/chinese-academy-sciences-shenyang" xlink:type="simple">IAECAS</named-content>): “China: Hubei, Enshi \ Lichuan | 1600 m, 2004.10.23 \ Leg. Wang (<abbrev xmlns:xlink="http://www.w3.org/1999/xlink" xlink:title="China Water Beetle Survey" id="ABBRID0EUYAE" xlink:type="simple">CWBS</abbrev> 549)” • 33 exs (<named-content xmlns:xlink="http://www.w3.org/1999/xlink" content-type="dwc:institutional_code" xlink:title="Natural History Museum Vienna" xlink:href="http://grbio.org/institution/naturhistorisches-museum-wien-1" xlink:type="simple">NMW</named-content>): “China: Hubei, 23.10.2004 \ 50 km W Enshi \ 1 600 m, leg. Schönmann \ &amp; Wang (<abbrev xmlns:xlink="http://www.w3.org/1999/xlink" xlink:title="China Water Beetle Survey" id="ABBRID0E3YAE" xlink:type="simple">CWBS</abbrev> 549)”; Hunan • 10 exs (<named-content xmlns:xlink="http://www.w3.org/1999/xlink" content-type="dwc:institutional_code" xlink:title="Natural History Museum Vienna" xlink:href="http://grbio.org/institution/naturhistorisches-museum-wien-1" xlink:type="simple">NMW</named-content>): “China, NW-Hunan 1993 \ Wulingyuan, N Dayong \ Zangjiajie [Zhangjiajie], 29.10., 650m \ leg. Schillhammer (1) [<abbrev xmlns:xlink="http://www.w3.org/1999/xlink" xlink:title="China Water Beetle Survey" id="ABBRID0EEZAE" xlink:type="simple">CWBS</abbrev> 20]” • 12 exs (<named-content xmlns:xlink="http://www.w3.org/1999/xlink" content-type="dwc:institutional_code" xlink:title="Natural History Museum Vienna" xlink:href="http://grbio.org/institution/naturhistorisches-museum-wien-1" xlink:type="simple">NMW</named-content>): same locality data, but “leg. Schönmann” • 1 ♂, 1 ♀ (<named-content xmlns:xlink="http://www.w3.org/1999/xlink" content-type="dwc:institutional_code" xlink:title="Applied Ecology, Chinese Academy of Sciences" xlink:href="http://grbio.org/institution/chinese-academy-sciences-shenyang" xlink:type="simple">IAECAS</named-content>): “China: Hunan, Zhangjiajie \ Suoxiyu Nat. Res. | 650 m, 1993.10.29 \ Leg. L.Ji (<abbrev xmlns:xlink="http://www.w3.org/1999/xlink" xlink:title="China Water Beetle Survey" id="ABBRID0EQZAE" xlink:type="simple">CWBS</abbrev> 21)” • 1 ♂, 1 ♀ (<named-content xmlns:xlink="http://www.w3.org/1999/xlink" content-type="dwc:institutional_code" xlink:title="Natural History Museum Vienna" xlink:href="http://grbio.org/institution/naturhistorisches-museum-wien-1" xlink:type="simple">NMW</named-content>): “China, NW-Hunan 1993 \ Wulingyuan, N Dayong \ Zangjiajie [Zhangjiajie], 29.10., 650m \ leg. L. Ji (2) [<abbrev xmlns:xlink="http://www.w3.org/1999/xlink" xlink:title="China Water Beetle Survey" id="ABBRID0EYZAE" xlink:type="simple">CWBS</abbrev> 21]”.</p><fig id="F2" position="float" orientation="portrait"><object-id xmlns:xlink="http://www.w3.org/1999/xlink" content-type="doi" xlink:type="simple">10.3897/zookeys.1264.156144.figure2</object-id><object-id xmlns:xlink="http://www.w3.org/1999/xlink" content-type="arpha" xlink:type="simple">EB870794-6246-5A7C-B191-91C7F93976C1</object-id><label>Figure 2.</label><caption><p>Habitus. <bold>A, B.</bold><italic><tp:taxon-name><tp:taxon-name-part taxon-name-part-type="genus" reg="Zaitzevia">Zaitzevia</tp:taxon-name-part> <tp:taxon-name-part taxon-name-part-type="species" reg="pilosa">pilosa</tp:taxon-name-part></tp:taxon-name></italic> sp. nov.; holotype, male; <bold>C, D.</bold><italic><tp:taxon-name><tp:taxon-name-part taxon-name-part-type="genus" reg="Zaitzevia">Z.</tp:taxon-name-part> <tp:taxon-name-part taxon-name-part-type="species" reg="coronifer">coronifer</tp:taxon-name-part></tp:taxon-name></italic> sp. nov., holotype, male; <bold>A, C.</bold> Dorsal view; <bold>B, D.</bold> Ventral view.</p></caption><graphic xmlns:xlink="http://www.w3.org/1999/xlink" xlink:href="zookeys-1264-129_article-156144__-g002.jpg" position="float" orientation="portrait" xlink:type="simple" id="oo_1493370.jpg"><uri content-type="original_file" xlink:type="simple">https://binary.pensoft.net/fig/1493370</uri></graphic></fig></tp:treatment-sec><tp:treatment-sec sec-type="Differential diagnosis" id="SECID0EH2AE"><title>Differential diagnosis.</title><p>This species is well characterized by its size (<abbrev xmlns:xlink="http://www.w3.org/1999/xlink" xlink:title="body length" id="ABBRID0EN2AE" xlink:type="simple">BL</abbrev> 2.4–2.9 mm) in combination with the conspicuous dorsal pilosity (if not rubbed off, as in many older specimens) and the granules on the elytral interval 5 more or less reaching the elytral base.</p><p>In habitus and body size the new species vaguely resembles <italic><tp:taxon-name><tp:taxon-name-part taxon-name-part-type="genus" reg="Zaitzevia">Z.</tp:taxon-name-part> <tp:taxon-name-part taxon-name-part-type="species" reg="yingzuijieensis">yingzuijieensis</tp:taxon-name-part></tp:taxon-name></italic>. It can be distinguished from the latter mainly by the conspicuous pubescence, the black dorsum (dark brown in <italic><tp:taxon-name><tp:taxon-name-part taxon-name-part-type="genus" reg="Zaitzevia">Z.</tp:taxon-name-part> <tp:taxon-name-part taxon-name-part-type="species" reg="yingzuijieensis">yingzuijieensis</tp:taxon-name-part></tp:taxon-name></italic>), the narrow median pronotal sulcus extending from basal 0.2–0.6 (&lt; 0.33 length of pronotum in <italic><tp:taxon-name><tp:taxon-name-part taxon-name-part-type="genus" reg="Zaitzevia">Z.</tp:taxon-name-part> <tp:taxon-name-part taxon-name-part-type="species" reg="yingzuijieensis">yingzuijieensis</tp:taxon-name-part></tp:taxon-name></italic>), the distinct sublateral pronotal carinae (faint in <italic><tp:taxon-name><tp:taxon-name-part taxon-name-part-type="genus" reg="Zaitzevia">Z.</tp:taxon-name-part> <tp:taxon-name-part taxon-name-part-type="species" reg="yingzuijieensis">yingzuijieensis</tp:taxon-name-part></tp:taxon-name></italic>), the apex of the prosternal process being narrowly rounded (broadly rounded in <italic><tp:taxon-name><tp:taxon-name-part taxon-name-part-type="genus" reg="Zaitzevia">Z.</tp:taxon-name-part> <tp:taxon-name-part taxon-name-part-type="species" reg="yingzuijieensis">yingzuijieensis</tp:taxon-name-part></tp:taxon-name></italic>), the symmetrical aedeagus (asymmetrical in <italic><tp:taxon-name><tp:taxon-name-part taxon-name-part-type="genus" reg="Zaitzevia">Z.</tp:taxon-name-part> <tp:taxon-name-part taxon-name-part-type="species" reg="yingzuijieensis">yingzuijieensis</tp:taxon-name-part></tp:taxon-name></italic>), and several differences in the endophallus.</p></tp:treatment-sec><tp:treatment-sec sec-type="description" id="SECID0EV4AE"><title>Description.</title><p><bold>Male</bold> (holotype). <abbrev xmlns:xlink="http://www.w3.org/1999/xlink" xlink:title="body length" id="ABBRID0E44AE" xlink:type="simple">BL</abbrev> 2.5 mm, <abbrev xmlns:xlink="http://www.w3.org/1999/xlink" xlink:title="maximum width of body" id="ABBRID0EB5AE" xlink:type="simple">BW</abbrev> 1.1 mm. Body slender. Dorsal surface black, ventral surface dark brown to black. Legs dark brown to black but tarsi reddish brown. Antennae yellowish brown.</p><p>Labrum wider than long, microreticulate in basal 0.33 but smooth and shiny in distal 0.67; punctures and pubescence moderately dense. Anterior margin arched, not emarginate, densely pubescent laterally. Clypeus and frons densely pubescent and granulate. Clypeal suture shallowly impressed.</p><p>Pronotum (<abbrev xmlns:xlink="http://www.w3.org/1999/xlink" xlink:title="pronotal length" id="ABBRID0EI5AE" xlink:type="simple">PL</abbrev> 0.7 mm, <abbrev xmlns:xlink="http://www.w3.org/1999/xlink" xlink:title="maximum width of pronotum" id="ABBRID0EM5AE" xlink:type="simple">PW</abbrev> 0.8 mm) subparallel in basal 0.4, distinctly attenuate anteriorly. Lateral margin narrowly rimmed, anterior 0.5 slightly serrate. Anterior corners acute, slightly produced; posterior corners almost right-angled. Disc smooth and shiny, densely punctate and covered by golden setae. Median sulcus extending from basal 0.2–0.6. Sublateral carinae present in basal 0.4. Areas near anterior and posterior corners densely and finely granulate.</p><p>Elytra (<abbrev xmlns:xlink="http://www.w3.org/1999/xlink" xlink:title="elytral length" id="ABBRID0ES5AE" xlink:type="simple">EL</abbrev> 1.8 mm, <abbrev xmlns:xlink="http://www.w3.org/1999/xlink" xlink:title="maximum width of elytra" id="ABBRID0EW5AE" xlink:type="simple">EW</abbrev> 1.1 mm) broadest at anterior 0.67, slightly narrowed anteriorly and distinctly attenuate posteriorly, apices separately rounded. Strial punctures moderately large in basal 0.5, separated by 1–2 × their diameters, distinctly smaller and well separated in distal 0.5. Intervals flat, sparsely punctate, each with a row of moderately long setae. Carinae on intervals 5, 7 and 8 complete.</p><p>Prosternum laterally densely pubescent; prosternal process gradually narrowed from base to basal 0.8, distinctly narrowed in distal 0.2, apex narrowly rounded; lateral margin distinctly rimmed; disc rugose, sparsely punctate and pubescent. Metaventrite broadly and shallowly impressed, disc smooth and shiny, sparsely punctate, and pubescent, somewhat rugose in posterior 0.5; median sulcus broad in posterior 0.8, and narrowed in anterior 0.2; with a row of large punctures behind of mesocoxae and a shallow groove in front of metacoxae; base with a pair of large pits on each side of median sulcus.</p><p>Ventrite I with a pair of admedian carinae; disc distinctly impressed, microreticulate and sparsely punctate. Middle of ventrites II–IV and anterior 0.25 of ventrite V smooth and shiny, sparsely punctate and sparsely pubescent. Lateral areas of ventrites I–V densely pubescent. Distal 0.75 of ventrite V densely granulate and sparsely pubescent. Lateral margins of ventrite V fringed with short spines; apex of ventrite V widely and deeply emarginate medially; lateral corners forming long teeth.</p><p><bold>Aedeagus.</bold> 1.1 mm long, elongate, cylindrical. Penis ~ 2.5 × as long as phallobase, subparallel in basal 0.7, distinctly narrowed in distal 0.3, apex acute. Sclerotizations of endophallus somewhat resembling a pair of overlapping banana leaves; apex of endophallus with a pair of large curved double-pointed teeth. Parameres very slim, reaching apical 0.3 of penis.</p><p>A specimen from Hunan (<abbrev xmlns:xlink="http://www.w3.org/1999/xlink" xlink:title="China Water Beetle Survey" id="ABBRID0EC6AE" xlink:type="simple">CWBS</abbrev> 20) with everted endophallus has been illustrated by <xref ref-type="bibr" rid="B4">Jäch and Boukal (1995</xref>: figs 36, 37); unfortunately, this particular specimen could not be traced and is therefore not designated as paratype.</p><p><bold>Females</bold>. Secondary sexual dimorphism rather poorly developed. Elytra apically often, but not always, more acuminate than in males. Metaventrite, including discrimen, a little less strongly or less comprehensively impressed. Disc of ventrite I less distinctly impressed. Ventrite V less widely and less deeply excised apically, lateral apical teeth distinctly shorter and smaller than in males; apical 0.33 of ventrite V less strongly granulate. Femora on average insignificantly slimmer than in males.</p></tp:treatment-sec><tp:treatment-sec sec-type="description" id="SECID0EO6AE"><title>Measurements.</title><p>Males: <abbrev xmlns:xlink="http://www.w3.org/1999/xlink" xlink:title="body length" id="ABBRID0EU6AE" xlink:type="simple">BL</abbrev> 2.5–2.8 mm, <abbrev xmlns:xlink="http://www.w3.org/1999/xlink" xlink:title="maximum width of body" id="ABBRID0EY6AE" xlink:type="simple">BW</abbrev> 1.1–1.2 mm (<italic>n</italic> = 10); females: <abbrev xmlns:xlink="http://www.w3.org/1999/xlink" xlink:title="body length" id="ABBRID0E56AE" xlink:type="simple">BL</abbrev> 2.4–2.9 mm, <abbrev xmlns:xlink="http://www.w3.org/1999/xlink" xlink:title="maximum width of body" id="ABBRID0EDAAG" xlink:type="simple">BW</abbrev> 1.1–1.2 mm (<italic>n</italic> = 12).</p></tp:treatment-sec><tp:treatment-sec sec-type="variability" id="SECID0EJAAG"><title>Variability.</title><p>Elytral apices of males usually conjointly rounded, but sometimes they are separately rounded or slightly excised. In some specimens from Hubei (e.g., <abbrev xmlns:xlink="http://www.w3.org/1999/xlink" xlink:title="China Water Beetle Survey" id="ABBRID0EPAAG" xlink:type="simple">CWBS</abbrev> 529, 549), the elytral intervals are tendentially more convex, and specimens from Hunan (<abbrev xmlns:xlink="http://www.w3.org/1999/xlink" xlink:title="China Water Beetle Survey" id="ABBRID0ETAAG" xlink:type="simple">CWBS</abbrev> 20) differ from the specimens from Shaanxi in the usually more glabrous surface, larger and deeper elytral punctures, and more convex elytral intervals, and the larger aedeagus (~ 1.30–1.36 mm long).</p></tp:treatment-sec><tp:treatment-sec sec-type="distribution" id="SECID0EXAAG"><title>Distribution.</title><p>Hubei, Hunan, Shaanxi.</p></tp:treatment-sec><tp:treatment-sec sec-type="habitat" id="SECID0E3AAG"><title>Habitat.</title><p>This species is normally found in cold mountains streams, but 23 specimens were surprisingly collected in a hydrothermal spring in Hubei (<abbrev xmlns:xlink="http://www.w3.org/1999/xlink" xlink:title="China Water Beetle Survey" id="ABBRID0ECBAG" xlink:type="simple">CWBS</abbrev> 540).</p></tp:treatment-sec><tp:treatment-sec sec-type="etymology" id="SECID0EGBAG"><title>Etymology.</title><p>The epithet is derived from the Latin adjective <italic>pilosus</italic> (hairy, pilose) and refers to the pronounced pilosity on the dorsal body surface often observed in fresh specimens.</p></tp:treatment-sec><tp:treatment-sec><!--Section generated to contain objects referenced in tp:taxon-treatment.--><fig id="F6" position="float" orientation="portrait"><object-id xmlns:xlink="http://www.w3.org/1999/xlink" content-type="doi" xlink:type="simple">10.3897/zookeys.1264.156144.figure6</object-id><object-id xmlns:xlink="http://www.w3.org/1999/xlink" content-type="arpha" xlink:type="simple">F057B047-05F0-5F37-97B8-C352B14772FA</object-id><label>Figure 6.</label><caption><p><italic><tp:taxon-name><tp:taxon-name-part taxon-name-part-type="genus" reg="Zaitzevia">Zaitzevia</tp:taxon-name-part> <tp:taxon-name-part taxon-name-part-type="species" reg="pilosa">pilosa</tp:taxon-name-part></tp:taxon-name></italic> sp. nov., holotype, male; <bold>A.</bold> Pronotum; <bold>B.</bold> Prosternum; <bold>C.</bold> Metaventrite and abdominal ventrites.</p></caption><graphic xmlns:xlink="http://www.w3.org/1999/xlink" xlink:href="zookeys-1264-129_article-156144__-g006.jpg" position="float" orientation="portrait" xlink:type="simple" id="oo_1493374.jpg"><uri content-type="original_file" xlink:type="simple">https://binary.pensoft.net/fig/1493374</uri></graphic></fig><fig id="F11" position="float" orientation="portrait"><object-id xmlns:xlink="http://www.w3.org/1999/xlink" content-type="doi" xlink:type="simple">10.3897/zookeys.1264.156144.figure11</object-id><object-id xmlns:xlink="http://www.w3.org/1999/xlink" content-type="arpha" xlink:type="simple">DBDDE907-F379-5542-B6EE-9CACEFA80A21</object-id><label>Figure 11.</label><caption><p>Aedeagus. <bold>A–C.</bold><italic><tp:taxon-name><tp:taxon-name-part taxon-name-part-type="genus" reg="Zaitzevia">Zaitzevia</tp:taxon-name-part> <tp:taxon-name-part taxon-name-part-type="species" reg="pilosa">pilosa</tp:taxon-name-part></tp:taxon-name></italic> sp. nov., holotype, male; <bold>D–F.</bold><italic><tp:taxon-name><tp:taxon-name-part taxon-name-part-type="genus" reg="Zaitzevia">Z.</tp:taxon-name-part> <tp:taxon-name-part taxon-name-part-type="species" reg="coronifer">coronifer</tp:taxon-name-part></tp:taxon-name></italic> sp. nov., holotype, male; <bold>A, D.</bold> Ventral view; <bold>B, E.</bold> Dorsal view; <bold>C, F.</bold> Lateral view.</p></caption><graphic xmlns:xlink="http://www.w3.org/1999/xlink" xlink:href="zookeys-1264-129_article-156144__-g011.jpg" position="float" orientation="portrait" xlink:type="simple" id="oo_1493379.jpg"><uri content-type="original_file" xlink:type="simple">https://binary.pensoft.net/fig/1493379</uri></graphic></fig></tp:treatment-sec><ref-list><ref id="B4"><mixed-citation xmlns:xlink="http://www.w3.org/1999/xlink" xlink:type="simple"><person-group><name name-style="western"><surname>Jäch</surname><given-names>MA</given-names></name><name name-style="western"><surname>Boukal</surname><given-names>DS</given-names></name></person-group> (<year>1995</year>) <article-title><tp:taxon-name><tp:taxon-name-part taxon-name-part-type="family">Elmidae</tp:taxon-name-part></tp:taxon-name>: 2. Notes on <tp:taxon-name><tp:taxon-name-part taxon-name-part-type="tribe">Macronychini</tp:taxon-name-part></tp:taxon-name>, with description of four new genera from China (<tp:taxon-name><tp:taxon-name-part taxon-name-part-type="order">Coleoptera</tp:taxon-name-part></tp:taxon-name>).</article-title> In: <person-group><name name-style="western"><surname>Jäch</surname><given-names>MA</given-names></name><name name-style="western"><surname>Ji</surname><given-names>L</given-names></name></person-group> (<role>Eds</role>) <issue-title>Water Beetles of China, Vol.</issue-title><source>I. Zoologisch-Botanische Gesellschaft in Wien and Wiener Coleopterologenverein, Wien</source>, <fpage>299</fpage>–<lpage>323</lpage>.</mixed-citation></ref></ref-list></tp:taxon-treatment>
