# Supplementary material for: ﻿The species of the genus Zaitzevia Champion, 1923 (Coleoptera, Elmidae) from Shaanxi Province, China
Source: Zookeys. 2025 Dec 16;1264:129–57. doi: 10.3897/zookeys.1264.156144 (PMC12728526; doi:10.3897/zookeys.1264.156144)
Supplement: XML Treatment for Zaitzevia coronifer [file zookeys.1264.156144-treatment5.xml]

<!DOCTYPE tp:taxon-treatment
  PUBLIC "-//TaxonX//DTD Taxonomic Treatment Publishing DTD v0 20100105//EN" "tax-treatment-NSO.dtd">
<tp:taxon-treatment xmlns:tp="http://www.plazi.org/taxpub"><tp:treatment-meta><kwd-group><label>Taxon classification</label><kwd>
                <named-content content-type="kingdom">Animalia</named-content>
              </kwd><kwd>
                <named-content content-type="order">Coleoptera</named-content>
              </kwd><kwd>
                <named-content content-type="family">Elmidae</named-content>
              </kwd></kwd-group><mixed-citation publication-type="journal"><person-group><name><surname>Bian</surname><given-names>Dong-Ju</given-names></name><name><surname>Jäch</surname><given-names>Manfred A.</given-names></name></person-group><article-title>﻿The species of the genus <italic><tp:taxon-name><tp:taxon-name-part taxon-name-part-type="genus" reg="Zaitzevia">Zaitzevia</tp:taxon-name-part></tp:taxon-name></italic> Champion, 1923 (<tp:taxon-name><tp:taxon-name-part taxon-name-part-type="order">Coleoptera</tp:taxon-name-part></tp:taxon-name>, <tp:taxon-name><tp:taxon-name-part taxon-name-part-type="family">Elmidae</tp:taxon-name-part></tp:taxon-name>) from Shaanxi Province, China</article-title><source>Zookeys</source><day>16</day><month>12</month><year>2025</year><volume>1264</volume><fpage>129</fpage><lpage>157</lpage><pub-id pub-id-type="doi">10.3897/zookeys.1264.156144</pub-id></mixed-citation></tp:treatment-meta><tp:nomenclature><label>﻿</label><tp:taxon-name><object-id xmlns:xlink="http://www.w3.org/1999/xlink" content-type="arpha" xlink:type="simple">C97BBB86-9AEE-5623-AF73-446170D26E7A</object-id>
              <tp:taxon-name-part taxon-name-part-type="genus" reg="Zaitzevia">Zaitzevia</tp:taxon-name-part>
              <tp:taxon-name-part taxon-name-part-type="species" reg="coronifer">coronifer</tp:taxon-name-part>
              <object-id xmlns:xlink="http://www.w3.org/1999/xlink" content-type="zoobank" xlink:type="simple">https://zoobank.org/C9FC9D76-AEEC-4C3D-A29A-28B641CD4095</object-id>
            </tp:taxon-name><tp:taxon-status xmlns:xlink="http://www.w3.org/1999/xlink" xlink:type="simple">sp. nov.</tp:taxon-status><xref ref-type="fig" rid="F2">Figs 2C, D</xref><xref ref-type="fig" rid="F7">, 7A–C</xref><xref ref-type="fig" rid="F11">, 11D–F</xref></tp:nomenclature><tp:treatment-sec sec-type="material" id="SECID0EDDAG"><title>Material examined.</title><p>(117 exs) <bold><italic>Holotype</italic></bold>: China • ♂ (<named-content xmlns:xlink="http://www.w3.org/1999/xlink" content-type="dwc:institutional_code" xlink:title="Applied Ecology, Chinese Academy of Sciences" xlink:href="http://grbio.org/institution/chinese-academy-sciences-shenyang" xlink:type="simple">IAECAS</named-content>): “China –Shaanxi \ Zhouzhi County l.w [leg. Wang] | Houzhenzi Ca1200m \ 2.VI 1998” [<abbrev xmlns:xlink="http://www.w3.org/1999/xlink" xlink:title="China Water Beetle Survey" id="ABBRID0EQDAG" xlink:type="simple">CWBS</abbrev> 308]. <bold><italic>Paratypes</italic></bold>: China, Shaanxi • 5 ♀♀ (<named-content xmlns:xlink="http://www.w3.org/1999/xlink" content-type="dwc:institutional_code" xlink:title="Applied Ecology, Chinese Academy of Sciences" xlink:href="http://grbio.org/institution/chinese-academy-sciences-shenyang" xlink:type="simple">IAECAS</named-content>), the same data as holotype • 35 exs (<named-content xmlns:xlink="http://www.w3.org/1999/xlink" content-type="dwc:institutional_code" xlink:title="Natural History Museum Vienna" xlink:href="http://grbio.org/institution/naturhistorisches-museum-wien-1" xlink:type="simple">NMW</named-content>): “China: Shaanxi, 2.6.1998 \ Zhouzhi County, ca. 1200m \ 2km W Houzhenzi Nat. Res. \ leg. M. Wang (<abbrev xmlns:xlink="http://www.w3.org/1999/xlink" xlink:title="China Water Beetle Survey" id="ABBRID0E6DAG" xlink:type="simple">CWBS</abbrev> 308)” • 2 ♂♂, 3 ♀♀ (<named-content xmlns:xlink="http://www.w3.org/1999/xlink" content-type="dwc:institutional_code" xlink:title="Applied Ecology, Chinese Academy of Sciences" xlink:href="http://grbio.org/institution/chinese-academy-sciences-shenyang" xlink:type="simple">IAECAS</named-content>): “China: Shaanxi, Ankang City, \ Ningshan County, Xunyang Dam | <named-content xmlns:xlink="http://www.w3.org/1999/xlink" content-type="dwc:verbatimCoordinates" xlink:type="simple"><named-content content-type="geo-json" specific-use="{&#34;type&#34;:&#34;Point&#34;,&#34;coordinates&#34;:[108.546800,33.557883]}" id="NCID0EKEAG" xlink:type="simple">33°33.473′N,108°32.808′E</named-content></named-content>, \ 1355 m, 2019.8.20 \ Leg. Tong Y.F” • 1 ♂, 1 ex. (<named-content xmlns:xlink="http://www.w3.org/1999/xlink" content-type="dwc:institutional_code" xlink:title="Applied Ecology, Chinese Academy of Sciences" xlink:href="http://grbio.org/institution/chinese-academy-sciences-shenyang" xlink:type="simple">IAECAS</named-content>): “China-Shaanxi \ Mei County L [leg.]. W [Wang] | Tangyu ca. 1100 m \ 1. VI. 1998” [<abbrev xmlns:xlink="http://www.w3.org/1999/xlink" xlink:title="China Water Beetle Survey" id="ABBRID0ETEAG" xlink:type="simple">CWBS</abbrev> 307] • 1 ♂ (<named-content xmlns:xlink="http://www.w3.org/1999/xlink" content-type="dwc:institutional_code" xlink:title="Natural History Museum Vienna" xlink:href="http://grbio.org/institution/naturhistorisches-museum-wien-1" xlink:type="simple">NMW</named-content>): “China: Shaanxi, 4.6.1998 \ Foping County, ca. 1 300m \ 5km S Longcaoping \ leg. Wang (<abbrev xmlns:xlink="http://www.w3.org/1999/xlink" xlink:title="China Water Beetle Survey" id="ABBRID0E2EAG" xlink:type="simple">CWBS</abbrev> 312)” • 2 ♂♂, 8 ♀♀ (<named-content xmlns:xlink="http://www.w3.org/1999/xlink" content-type="dwc:institutional_code" xlink:title="Applied Ecology, Chinese Academy of Sciences" xlink:href="http://grbio.org/institution/chinese-academy-sciences-shenyang" xlink:type="simple">IAECAS</named-content>): “China-Shaanxi \ Ningshan L. [leg.] W [Wang] | Xunyangba ca. 1500 m \ 6. VI. 1998” [<abbrev xmlns:xlink="http://www.w3.org/1999/xlink" xlink:title="China Water Beetle Survey" id="ABBRID0EDFAG" xlink:type="simple">CWBS</abbrev> 315] • 40 exs (<named-content xmlns:xlink="http://www.w3.org/1999/xlink" content-type="dwc:institutional_code" xlink:title="Natural History Museum Vienna" xlink:href="http://grbio.org/institution/naturhistorisches-museum-wien-1" xlink:type="simple">NMW</named-content>): “China: Shaanxi, 6.6.1998 \ Ningshan Co., ca. 1 500m \ 10 km NE Xunyangba \ leg. M. Wang (<abbrev xmlns:xlink="http://www.w3.org/1999/xlink" xlink:title="China Water Beetle Survey" id="ABBRID0ELFAG" xlink:type="simple">CWBS</abbrev> 315)” • 1 ♂, 1 ♀ (<named-content xmlns:xlink="http://www.w3.org/1999/xlink" content-type="dwc:institutional_code" xlink:title="Natural History Museum Vienna" xlink:href="http://grbio.org/institution/naturhistorisches-museum-wien-1" xlink:type="simple">NMW</named-content>): “China: Shaanxi, 8.6.1998 \ 2km SE Liuba, 1 400 m \ (Zhangliangmiao) \ leg. M. Wang (<abbrev xmlns:xlink="http://www.w3.org/1999/xlink" xlink:title="China Water Beetle Survey" id="ABBRID0ETFAG" xlink:type="simple">CWBS</abbrev> 317)” • 22 exs (<abbrev xmlns:xlink="http://www.w3.org/1999/xlink" xlink:title="České Budějovice, Czechia" id="ABBRID0EXFAG" xlink:type="simple">CBC</abbrev>, <named-content xmlns:xlink="http://www.w3.org/1999/xlink" content-type="dwc:institutional_code" xlink:title="Natural History Museum Vienna" xlink:href="http://grbio.org/institution/naturhistorisches-museum-wien-1" xlink:type="simple">NMW</named-content>): “China, 17. – 22.VI. \ Shaanxi prov. 1991 \ Hua Shan peak env. \ 100 km E of Xi’an \ Z. Kejval lgt.”; Hubei • 3 exs (<named-content xmlns:xlink="http://www.w3.org/1999/xlink" content-type="dwc:institutional_code" xlink:title="Natural History Museum Vienna" xlink:href="http://grbio.org/institution/naturhistorisches-museum-wien-1" xlink:type="simple">NMW</named-content>): “China: Hubei, 13.10.2004 \ Shennongjia Forest Distr. \ 5 km E Muyu, Tong Mu \ 1 250 m, leg. Schönmann \ &amp; Wang (<abbrev xmlns:xlink="http://www.w3.org/1999/xlink" xlink:title="China Water Beetle Survey" id="ABBRID0EDGAG" xlink:type="simple">CWBS</abbrev> 531)” • 2 ♂♂, 4 ♀♀ (<named-content xmlns:xlink="http://www.w3.org/1999/xlink" content-type="dwc:institutional_code" xlink:title="Applied Ecology, Chinese Academy of Sciences" xlink:href="http://grbio.org/institution/chinese-academy-sciences-shenyang" xlink:type="simple">IAECAS</named-content>): “China: Hubei \ Shennongjia For. Dist. | 1600 m, 2004.10.15 \ Leg. Wang (<abbrev xmlns:xlink="http://www.w3.org/1999/xlink" xlink:title="China Water Beetle Survey" id="ABBRID0ELGAG" xlink:type="simple">CWBS</abbrev> 536)”.</p></tp:treatment-sec><tp:treatment-sec sec-type="Differential diagnosis" id="SECID0EPGAG"><title>Differential diagnosis.</title><p>In Shaanxi, this species is similar to <italic><tp:taxon-name><tp:taxon-name-part taxon-name-part-type="genus" reg="Zaitzevia">Z.</tp:taxon-name-part> <tp:taxon-name-part taxon-name-part-type="species" reg="pilosa">pilosa</tp:taxon-name-part></tp:taxon-name></italic> sp. nov. in body size (<abbrev xmlns:xlink="http://www.w3.org/1999/xlink" xlink:title="body length" id="ABBRID0EAHAG" xlink:type="simple">BL</abbrev> 2.3–2.7 mm) and habitus, but it can be easily distinguished from the latter by the less pronounced dorsal pilosity, the granules on the elytral interval 5 not reaching the elytral base and by the glabrous shoulders; the aedeagus differs mainly in the more strongly produced apex and the absence of endophallic teeth.</p><p><italic><tp:taxon-name><tp:taxon-name-part taxon-name-part-type="genus" reg="Zaitzevia">Zaitzevia</tp:taxon-name-part> <tp:taxon-name-part taxon-name-part-type="species" reg="coronifer">coronifer</tp:taxon-name-part></tp:taxon-name></italic> also resembles <italic><tp:taxon-name><tp:taxon-name-part taxon-name-part-type="genus" reg="Zaitzevia">Z.</tp:taxon-name-part> <tp:taxon-name-part taxon-name-part-type="species" reg="tangliangi">tangliangi</tp:taxon-name-part></tp:taxon-name></italic>, but it can be easily distinguished from the latter, e.g., by the stronger pronotal punctation, more distinct sublateral pronotal carinae, stronger tibiae (especially foretibiae), and by the clearly different aedeagus, being less elongate, apically more acuminate, with characteristic endophallic sclerotizations.</p><p>The new species is externally also somewhat similar to <italic><tp:taxon-name><tp:taxon-name-part taxon-name-part-type="genus" reg="Zaitzevia">Z.</tp:taxon-name-part> <tp:taxon-name-part taxon-name-part-type="species" reg="tsushimana">tsushimana</tp:taxon-name-part></tp:taxon-name></italic>, which is, however, markedly smaller (<abbrev xmlns:xlink="http://www.w3.org/1999/xlink" xlink:title="body length" id="ABBRID0EJIAG" xlink:type="simple">BL</abbrev> 1.8–2.2 mm), with its median pronotal groove more or less reaching the pronotal base, and its elytral carinae being located on intervals 5–7 (see <xref ref-type="bibr" rid="B12">Jung et al. 2015</xref>; <xref ref-type="bibr" rid="B3">Iwata et al. 2022</xref>: fig. 3G).</p><fig id="F3" position="float" orientation="portrait"><object-id xmlns:xlink="http://www.w3.org/1999/xlink" content-type="doi" xlink:type="simple">10.3897/zookeys.1264.156144.figure3</object-id><object-id xmlns:xlink="http://www.w3.org/1999/xlink" content-type="arpha" xlink:type="simple">FEEA6198-71F1-5638-B174-14FB3D7ED6ED</object-id><label>Figure 3.</label><caption><p>Habitus. <bold>A, B.</bold><italic><tp:taxon-name><tp:taxon-name-part taxon-name-part-type="genus" reg="Zaitzevia">Zaitzevia</tp:taxon-name-part> <tp:taxon-name-part taxon-name-part-type="species" reg="disparilis">disparilis</tp:taxon-name-part></tp:taxon-name></italic> sp. nov.; holotype, male; <bold>C, D.</bold><italic><tp:taxon-name><tp:taxon-name-part taxon-name-part-type="genus" reg="Zaitzevia">Z.</tp:taxon-name-part> <tp:taxon-name-part taxon-name-part-type="species" reg="hybrida">hybrida</tp:taxon-name-part></tp:taxon-name></italic> sp. nov., holotype, male; <bold>A, C.</bold> Dorsal view; <bold>B, D.</bold> Ventral view.</p></caption><graphic xmlns:xlink="http://www.w3.org/1999/xlink" xlink:href="zookeys-1264-129_article-156144__-g003.jpg" position="float" orientation="portrait" xlink:type="simple" id="oo_1493371.jpg"><uri content-type="original_file" xlink:type="simple">https://binary.pensoft.net/fig/1493371</uri></graphic></fig></tp:treatment-sec><tp:treatment-sec sec-type="description" id="SECID0EAKAG"><title>Description.</title><p><bold>Male</bold> (holotype). Body broadly obovate. <abbrev xmlns:xlink="http://www.w3.org/1999/xlink" xlink:title="body length" id="ABBRID0EIKAG" xlink:type="simple">BL</abbrev> 2.6 mm, <abbrev xmlns:xlink="http://www.w3.org/1999/xlink" xlink:title="maximum width of body" id="ABBRID0EMKAG" xlink:type="simple">BW</abbrev> 1.2 mm. Antennae yellowish brown, dorsum black, ventral side brown to black, legs reddish brown to dark brown except tarsi light brown.</p><p>Labrum microreticulate in basal 0.1, distal 0.9 smooth and shiny, sparsely punctate and pubescent. Anterior margin broadly rounded, not emarginate, densely pubescent laterally. Clypeus coarse, densely pubescent, sparsely granulate. Frons densely pubescent, with a few small granules near inner sides of eyes.</p><p>Pronotum (<abbrev xmlns:xlink="http://www.w3.org/1999/xlink" xlink:title="pronotal length" id="ABBRID0ETKAG" xlink:type="simple">PL</abbrev> 0.7 mm, <abbrev xmlns:xlink="http://www.w3.org/1999/xlink" xlink:title="maximum width of pronotum" id="ABBRID0EXKAG" xlink:type="simple">PW</abbrev> 0.9 mm) broadest at base, gradually narrowing anteriad. Lateral margin slightly rimmed. Anterior corners acute, slightly produced, posterior corners right-angled. Disc smooth and shiny, densely punctate, and sparsely pubescent. Area near anterior and posterior corners and in front of scutellum coarse, finely granulate. Median sulcus reaching from basal 0.2–0.5, narrow, not broadened medially. Sublateral carinae extending from base to basal 0.4, slightly raised.</p><p>Elytra (<abbrev xmlns:xlink="http://www.w3.org/1999/xlink" xlink:title="elytral length" id="ABBRID0E4KAG" xlink:type="simple">EL</abbrev> 1.9 mm, <abbrev xmlns:xlink="http://www.w3.org/1999/xlink" xlink:title="maximum width of elytra" id="ABBRID0EBLAG" xlink:type="simple">EW</abbrev> 1.2 mm) broadest at distal 0.33, slightly narrowed anteriorly and distinctly attenuate posteriorly. Strial punctures moderately large, especially in the middle area, separated by ~ 0.5–1.0 × their diameters, becoming smaller and shallower towards declivity, separated by 2–3 × their diameters. Intervals flat, more or less smooth and glabrous, hardly punctate, and hardly pubescent. Intervals 5, 7 and 8 carinate; carinae on interval 5 extending from basal 0.2 to apex; carinae on intervals 7 and 8 extending from basal 0.1 to apex. Elytral apices densely granulate, separately rounded (in posterior view).</p><p>Prosternum laterally densely pubescent; prosternal process gradually narrowed from base to distal 0.2, distinctly narrowed in distal 0.2, apex narrowly rounded, lateral margin distinctly rimmed; disc coarse with some large granules, sparsely punctate. Disc of metaventrite broadly and distinctly impressed, smooth and shiny, with a few very small punctures and large granules; with a row of large punctures behind of mesocoxa and another row of small punctures in front of metacoxa; median sulcus complete, gradually narrowing anteriad; lateral margin of disc in the median part (between meso- and metacoxae) with a large hump covered with a few distinct granules; lateral areas densely pubescent and sparsely granulate.</p><p>Ventrite I moderately densely punctate, with a pair of admedian carinae; disc more or less impressed, anterior margin raised. Middle of ventrites II–IV smooth and shiny, sparsely and finely punctate. Lateral areas of ventrites I–V densely pubescent. Ventrite V densely pubescent and sparsely granulate; lateral margins V fringed with short spines; apical margin weakly emarginate medially; lateral corners not forming distinct teeth.</p><p>Protibiae slightly enlarged.</p><p><bold>Aedeagus</bold>. 1.2 mm long, elongate, cylindrical. Penis ~ 1.9 × as long as phallobase, gradually broadened in basal 0.33, then almost subparallel to basal 0.67, distinctly acuminate in distal 0.33, apex acute. Endophallus with characteristic sclerotizations resembling a crown. Parameres very slim, reaching apical 0.2 of penis.</p><p><bold>Females</bold>. Metaventrite not distinctly impressed; pair of humps between meso- and metacoxae smaller, without granules. Disc of ventrite I glabrous, very sparsely punctate, partly and faintly microreticulate, concave in posterior 0.5. Apex of ventrite V straight or weakly rounded, not emarginate. Protibiae not enlarged.</p></tp:treatment-sec><tp:treatment-sec sec-type="description" id="SECID0EQLAG"><title>Measurements.</title><p>Males: <abbrev xmlns:xlink="http://www.w3.org/1999/xlink" xlink:title="body length" id="ABBRID0EWLAG" xlink:type="simple">BL</abbrev> 2.50–2.65 mm (<italic>n</italic> = 10), <abbrev xmlns:xlink="http://www.w3.org/1999/xlink" xlink:title="maximum width of body" id="ABBRID0E3LAG" xlink:type="simple">BW</abbrev> 1.1–1.2 mm (<italic>n</italic> = 6); females: <abbrev xmlns:xlink="http://www.w3.org/1999/xlink" xlink:title="body length" id="ABBRID0ECMAG" xlink:type="simple">BL</abbrev> 2.3–2.7 mm (<italic>n</italic> = 10), <abbrev xmlns:xlink="http://www.w3.org/1999/xlink" xlink:title="maximum width of body" id="ABBRID0EIMAG" xlink:type="simple">BW</abbrev> 1.1–1.2 mm (<italic>n</italic> = 5).</p></tp:treatment-sec><tp:treatment-sec sec-type="distribution" id="SECID0EOMAG"><title>Distribution.</title><p>Hubei, Shaanxi.</p></tp:treatment-sec><tp:treatment-sec sec-type="etymology" id="SECID0ETMAG"><title>Etymology.</title><p>The epithet is derived from the Latin noun <italic><tp:taxon-name><tp:taxon-name-part taxon-name-part-type="genus" reg="Zaitzevia"/><tp:taxon-name-part taxon-name-part-type="species" reg="coronifer">coronifer</tp:taxon-name-part></tp:taxon-name></italic> (carrier of a crown) and refers to the crown-like sclerotizations of the endophallus.</p></tp:treatment-sec><tp:treatment-sec><!--Section generated to contain objects referenced in tp:taxon-treatment.--><fig id="F2" position="float" orientation="portrait"><object-id xmlns:xlink="http://www.w3.org/1999/xlink" content-type="doi" xlink:type="simple">10.3897/zookeys.1264.156144.figure2</object-id><object-id xmlns:xlink="http://www.w3.org/1999/xlink" content-type="arpha" xlink:type="simple">EB870794-6246-5A7C-B191-91C7F93976C1</object-id><label>Figure 2.</label><caption><p>Habitus. <bold>A, B.</bold><italic><tp:taxon-name><tp:taxon-name-part taxon-name-part-type="genus" reg="Zaitzevia">Zaitzevia</tp:taxon-name-part> <tp:taxon-name-part taxon-name-part-type="species" reg="pilosa">pilosa</tp:taxon-name-part></tp:taxon-name></italic> sp. nov.; holotype, male; <bold>C, D.</bold><italic><tp:taxon-name><tp:taxon-name-part taxon-name-part-type="genus" reg="Zaitzevia">Z.</tp:taxon-name-part> <tp:taxon-name-part taxon-name-part-type="species" reg="coronifer">coronifer</tp:taxon-name-part></tp:taxon-name></italic> sp. nov., holotype, male; <bold>A, C.</bold> Dorsal view; <bold>B, D.</bold> Ventral view.</p></caption><graphic xmlns:xlink="http://www.w3.org/1999/xlink" xlink:href="zookeys-1264-129_article-156144__-g002.jpg" position="float" orientation="portrait" xlink:type="simple" id="oo_1493370.jpg"><uri content-type="original_file" xlink:type="simple">https://binary.pensoft.net/fig/1493370</uri></graphic></fig><fig id="F7" position="float" orientation="portrait"><object-id xmlns:xlink="http://www.w3.org/1999/xlink" content-type="doi" xlink:type="simple">10.3897/zookeys.1264.156144.figure7</object-id><object-id xmlns:xlink="http://www.w3.org/1999/xlink" content-type="arpha" xlink:type="simple">7A37370B-1112-5F47-9317-7E11F7B5A683</object-id><label>Figure 7.</label><caption><p><italic><tp:taxon-name><tp:taxon-name-part taxon-name-part-type="genus" reg="Zaitzevia">Zaitzevia</tp:taxon-name-part> <tp:taxon-name-part taxon-name-part-type="species" reg="coronifer">coronifer</tp:taxon-name-part></tp:taxon-name></italic> sp. nov., holotype, male; <bold>A.</bold> Pronotum; <bold>B.</bold> Prosternum; <bold>C.</bold> Metaventrite and abdominal ventrites.</p></caption><graphic xmlns:xlink="http://www.w3.org/1999/xlink" xlink:href="zookeys-1264-129_article-156144__-g007.jpg" position="float" orientation="portrait" xlink:type="simple" id="oo_1493375.jpg"><uri content-type="original_file" xlink:type="simple">https://binary.pensoft.net/fig/1493375</uri></graphic></fig><fig id="F11" position="float" orientation="portrait"><object-id xmlns:xlink="http://www.w3.org/1999/xlink" content-type="doi" xlink:type="simple">10.3897/zookeys.1264.156144.figure11</object-id><object-id xmlns:xlink="http://www.w3.org/1999/xlink" content-type="arpha" xlink:type="simple">DBDDE907-F379-5542-B6EE-9CACEFA80A21</object-id><label>Figure 11.</label><caption><p>Aedeagus. <bold>A–C.</bold><italic><tp:taxon-name><tp:taxon-name-part taxon-name-part-type="genus" reg="Zaitzevia">Zaitzevia</tp:taxon-name-part> <tp:taxon-name-part taxon-name-part-type="species" reg="pilosa">pilosa</tp:taxon-name-part></tp:taxon-name></italic> sp. nov., holotype, male; <bold>D–F.</bold><italic><tp:taxon-name><tp:taxon-name-part taxon-name-part-type="genus" reg="Zaitzevia">Z.</tp:taxon-name-part> <tp:taxon-name-part taxon-name-part-type="species" reg="coronifer">coronifer</tp:taxon-name-part></tp:taxon-name></italic> sp. nov., holotype, male; <bold>A, D.</bold> Ventral view; <bold>B, E.</bold> Dorsal view; <bold>C, F.</bold> Lateral view.</p></caption><graphic xmlns:xlink="http://www.w3.org/1999/xlink" xlink:href="zookeys-1264-129_article-156144__-g011.jpg" position="float" orientation="portrait" xlink:type="simple" id="oo_1493379.jpg"><uri content-type="original_file" xlink:type="simple">https://binary.pensoft.net/fig/1493379</uri></graphic></fig></tp:treatment-sec><ref-list><ref id="B12"><mixed-citation xmlns:xlink="http://www.w3.org/1999/xlink" xlink:type="simple"><person-group><name name-style="western"><surname>Jung</surname><given-names>SW</given-names></name><name name-style="western"><surname>Jäch</surname><given-names>MA</given-names></name><name name-style="western"><surname>Bae</surname><given-names>YJ</given-names></name></person-group> (<year>2015</year>) : Review of the Korean <tp:taxon-name><tp:taxon-name-part taxon-name-part-type="family">Elmidae</tp:taxon-name-part></tp:taxon-name> (<tp:taxon-name><tp:taxon-name-part taxon-name-part-type="order">Coleoptera</tp:taxon-name-part></tp:taxon-name>: <tp:taxon-name><tp:taxon-name-part taxon-name-part-type="superfamily">Dryopoidea</tp:taxon-name-part></tp:taxon-name>) with descriptions of three new species. Aquatic Insects 36 (2) [2014]: 93–124. <ext-link xlink:href="10.1080/01650424.2015.1046457" ext-link-type="doi" xlink:type="simple">https://doi.org/10.1080/01650424.2015.1046457</ext-link></mixed-citation></ref><ref id="B3"><mixed-citation xmlns:xlink="http://www.w3.org/1999/xlink" xlink:type="simple"><person-group><name name-style="western"><surname>Iwata</surname><given-names>T</given-names></name><name name-style="western"><surname>Hayashi</surname><given-names>M</given-names></name><name name-style="western"><surname>Yoshitomi</surname><given-names>H</given-names></name></person-group> (<year>2022</year>) <article-title>Revision of the genus <italic><tp:taxon-name><tp:taxon-name-part taxon-name-part-type="genus">Zaitzevia</tp:taxon-name-part></tp:taxon-name></italic> (<tp:taxon-name><tp:taxon-name-part taxon-name-part-type="order">Coleoptera</tp:taxon-name-part></tp:taxon-name>: <tp:taxon-name><tp:taxon-name-part taxon-name-part-type="family">Elmidae</tp:taxon-name-part></tp:taxon-name>) of Japan.</article-title><source>Japanese Journal of Systematic Entomology</source><volume>28</volume>(<issue>1</issue>): <fpage>116</fpage>–<lpage>141</lpage>.</mixed-citation></ref></ref-list></tp:taxon-treatment>
