# Supplementary material for: ﻿The species of the genus Zaitzevia Champion, 1923 (Coleoptera, Elmidae) from Shaanxi Province, China
Source: Zookeys. 2025 Dec 16;1264:129–57. doi: 10.3897/zookeys.1264.156144 (PMC12728526; doi:10.3897/zookeys.1264.156144)
Supplement: XML Treatment for Zaitzevia disparilis [file zookeys.1264.156144-treatment6.xml]

<!DOCTYPE tp:taxon-treatment
  PUBLIC "-//TaxonX//DTD Taxonomic Treatment Publishing DTD v0 20100105//EN" "tax-treatment-NSO.dtd">
<tp:taxon-treatment xmlns:tp="http://www.plazi.org/taxpub"><tp:treatment-meta><kwd-group><label>Taxon classification</label><kwd>
                <named-content content-type="kingdom">Animalia</named-content>
              </kwd><kwd>
                <named-content content-type="order">Coleoptera</named-content>
              </kwd><kwd>
                <named-content content-type="family">Elmidae</named-content>
              </kwd></kwd-group><mixed-citation publication-type="journal"><person-group><name><surname>Bian</surname><given-names>Dong-Ju</given-names></name><name><surname>Jäch</surname><given-names>Manfred A.</given-names></name></person-group><article-title>﻿The species of the genus <italic><tp:taxon-name><tp:taxon-name-part taxon-name-part-type="genus" reg="Zaitzevia">Zaitzevia</tp:taxon-name-part></tp:taxon-name></italic> Champion, 1923 (<tp:taxon-name><tp:taxon-name-part taxon-name-part-type="order">Coleoptera</tp:taxon-name-part></tp:taxon-name>, <tp:taxon-name><tp:taxon-name-part taxon-name-part-type="family">Elmidae</tp:taxon-name-part></tp:taxon-name>) from Shaanxi Province, China</article-title><source>Zookeys</source><day>16</day><month>12</month><year>2025</year><volume>1264</volume><fpage>129</fpage><lpage>157</lpage><pub-id pub-id-type="doi">10.3897/zookeys.1264.156144</pub-id></mixed-citation></tp:treatment-meta><tp:nomenclature><label>﻿</label><tp:taxon-name><object-id xmlns:xlink="http://www.w3.org/1999/xlink" content-type="arpha" xlink:type="simple">5B246B76-E032-5B2E-A681-F05C9119A4AC</object-id>
              <tp:taxon-name-part taxon-name-part-type="genus" reg="Zaitzevia">Zaitzevia</tp:taxon-name-part>
              <tp:taxon-name-part taxon-name-part-type="species" reg="disparilis">disparilis</tp:taxon-name-part>
              <object-id xmlns:xlink="http://www.w3.org/1999/xlink" content-type="zoobank" xlink:type="simple">https://zoobank.org/E4401A5A-0006-4D5D-A7FE-647ABD8E63F2</object-id>
            </tp:taxon-name><tp:taxon-status xmlns:xlink="http://www.w3.org/1999/xlink" xlink:type="simple">sp. nov.</tp:taxon-status><xref ref-type="fig" rid="F3">Figs 3A, B</xref><xref ref-type="fig" rid="F8">, 8A–C</xref><xref ref-type="fig" rid="F12">, 12A–C</xref></tp:nomenclature><tp:treatment-sec sec-type="material" id="SECID0EYOAG"><title>Material examined.</title><p>(822 exs) <bold><italic>Holotype</italic></bold>: China • ♂ (<named-content xmlns:xlink="http://www.w3.org/1999/xlink" content-type="dwc:institutional_code" xlink:title="Applied Ecology, Chinese Academy of Sciences" xlink:href="http://grbio.org/institution/chinese-academy-sciences-shenyang" xlink:type="simple">IAECAS</named-content>): “China: Shaanxi, \ Foping County \ Gaozhuanggou | <named-content xmlns:xlink="http://www.w3.org/1999/xlink" content-type="dwc:verbatimCoordinates" xlink:type="simple"><named-content content-type="geo-json" specific-use="{&#34;type&#34;:&#34;Point&#34;,&#34;coordinates&#34;:[107.965556,33.571667]}" id="NCID0EIPAG" xlink:type="simple">33°34′18″N, 107°57′56″E</named-content></named-content> \ 1035 m, 2019. VI. 21 \ Leg. Tong”. <bold><italic>Paratypes</italic></bold>: China, Shaanxi • 6 ♂♂, 3 ♀♀, 32 exs (<named-content xmlns:xlink="http://www.w3.org/1999/xlink" content-type="dwc:institutional_code" xlink:title="Applied Ecology, Chinese Academy of Sciences" xlink:href="http://grbio.org/institution/chinese-academy-sciences-shenyang" xlink:type="simple">IAECAS</named-content>), the same data as holotype • 3 exs (<named-content xmlns:xlink="http://www.w3.org/1999/xlink" content-type="dwc:institutional_code" xlink:title="Natural History Museum Vienna" xlink:href="http://grbio.org/institution/naturhistorisches-museum-wien-1" xlink:type="simple">NMW</named-content>): “China: Shaanxi, 1.6.1998 \ 130 km SE Baoji, ca. 1 100 m \ Taibai Shan Forest Park \ leg. M. Wang (<abbrev xmlns:xlink="http://www.w3.org/1999/xlink" xlink:title="China Water Beetle Survey" id="ABBRID0EYPAG" xlink:type="simple">CWBS</abbrev> 307)” • 10 exs (<named-content xmlns:xlink="http://www.w3.org/1999/xlink" content-type="dwc:institutional_code" xlink:title="Natural History Museum Vienna" xlink:href="http://grbio.org/institution/naturhistorisches-museum-wien-1" xlink:type="simple">NMW</named-content>): “China: Shaanxi, 7.6.1998 \ 7 km SE Liuba, ca. 1300m \ Taoyuanpu Village env. \ leg. M. Wang (<abbrev xmlns:xlink="http://www.w3.org/1999/xlink" xlink:title="China Water Beetle Survey" id="ABBRID0EAQAG" xlink:type="simple">CWBS</abbrev> 316)” • 1 ♀ (<abbrev xmlns:xlink="http://www.w3.org/1999/xlink" xlink:title="Andreas Pütz, Eisenhüttenstadt" id="ABBRID0EEQAG" xlink:type="simple">CPE</abbrev>): “China: Shaanxi, Qin Ling Shan \ 108.49 E,33.55N [coordinates obviously unprecise], River Valley \ 40 km S Xian, Autoroute km 50 \ River bank, 1200 m \ 31.08.1995, leg. A.Pütz” • 11 exs (<abbrev xmlns:xlink="http://www.w3.org/1999/xlink" xlink:title="České Budějovice, Czechia" id="ABBRID0EIQAG" xlink:type="simple">CBC</abbrev>, <named-content xmlns:xlink="http://www.w3.org/1999/xlink" content-type="dwc:institutional_code" xlink:title="Natural History Museum Vienna" xlink:href="http://grbio.org/institution/naturhistorisches-museum-wien-1" xlink:type="simple">NMW</named-content>): “China, 17. – 22.VI. \ Shaanxi prov. 1991 \ Hua Shan peak env. \ 100 km E of Xi’an \ Z. Kejval lgt.”.</p></tp:treatment-sec><tp:treatment-sec sec-type="material" id="SECID0EQQAG"><title>Additional material.</title><p>China, Gansu • 1 ♀ (<named-content xmlns:xlink="http://www.w3.org/1999/xlink" content-type="dwc:institutional_code" xlink:title="Natural History Museum Vienna" xlink:href="http://grbio.org/institution/naturhistorisches-museum-wien-1" xlink:type="simple">NMW</named-content>): “China: Gansu, 15.6.1998 \ Wen Co., Bikou env. \ Dong Gou River, ca. 950m \ leg. M. Wang (<abbrev xmlns:xlink="http://www.w3.org/1999/xlink" xlink:title="China Water Beetle Survey" id="ABBRID0E1QAG" xlink:type="simple">CWBS</abbrev> 326)”; Anhui • 437 exs (<named-content xmlns:xlink="http://www.w3.org/1999/xlink" content-type="dwc:institutional_code" xlink:title="Natural History Museum Vienna" xlink:href="http://grbio.org/institution/naturhistorisches-museum-wien-1" xlink:type="simple">NMW</named-content>): “China: Anhui, Dabie Shan \ 40km N Yuexi, 5.11.1997 \ env. Gui Xing Di, 800m \ leg. Schönmann [respectively: “leg. M. Wang”] (<abbrev xmlns:xlink="http://www.w3.org/1999/xlink" xlink:title="China Water Beetle Survey" id="ABBRID0ECRAG" xlink:type="simple">CWBS</abbrev> 295)” • 220 exs (<named-content xmlns:xlink="http://www.w3.org/1999/xlink" content-type="dwc:institutional_code" xlink:title="Natural History Museum Vienna" xlink:href="http://grbio.org/institution/naturhistorisches-museum-wien-1" xlink:type="simple">NMW</named-content>): “China: Anhui, Dabie Shan \ 20km N Yuexi, 6.11.1997 \ env. Shi Guan, 900m \ leg. Schönmann [respectively: “leg. M. Wang”] (<abbrev xmlns:xlink="http://www.w3.org/1999/xlink" xlink:title="China Water Beetle Survey" id="ABBRID0EKRAG" xlink:type="simple">CWBS</abbrev> 296)” • 27 exs (<named-content xmlns:xlink="http://www.w3.org/1999/xlink" content-type="dwc:institutional_code" xlink:title="Natural History Museum Vienna" xlink:href="http://grbio.org/institution/naturhistorisches-museum-wien-1" xlink:type="simple">NMW</named-content>): “China: Anhui, Dabie Shan \ 20km N Yuexi, 6.11.1997 \ env. Shi Guan, 950–1000m \ leg. Schönmann [respectively: “leg. M. Wang”] (<abbrev xmlns:xlink="http://www.w3.org/1999/xlink" xlink:title="China Water Beetle Survey" id="ABBRID0ESRAG" xlink:type="simple">CWBS</abbrev> 297)” • 82 exs (<named-content xmlns:xlink="http://www.w3.org/1999/xlink" content-type="dwc:institutional_code" xlink:title="Natural History Museum Vienna" xlink:href="http://grbio.org/institution/naturhistorisches-museum-wien-1" xlink:type="simple">NMW</named-content>): “China: Anhui, Dabie Shan \ 50km NW Yuexi, 7.11.1997 \ Huang Liyan/Baojia, 1050m \ leg. Schönmann [respectively: “leg. M. Wang”] (<abbrev xmlns:xlink="http://www.w3.org/1999/xlink" xlink:title="China Water Beetle Survey" id="ABBRID0E1RAG" xlink:type="simple">CWBS</abbrev> 298)” • 8 exs (<named-content xmlns:xlink="http://www.w3.org/1999/xlink" content-type="dwc:institutional_code" xlink:title="Natural History Museum Vienna" xlink:href="http://grbio.org/institution/naturhistorisches-museum-wien-1" xlink:type="simple">NMW</named-content>): “China: Anhui, Dabie Shan \ 50km NW Yuexi, 8.11.1997 \ Huang Liyan/Baojia, 1050m \ leg. Schönmann [respectively: “leg. M. Wang”] (<abbrev xmlns:xlink="http://www.w3.org/1999/xlink" xlink:title="China Water Beetle Survey" id="ABBRID0ECSAG" xlink:type="simple">CWBS</abbrev> 299)” • 17 exs (<named-content xmlns:xlink="http://www.w3.org/1999/xlink" content-type="dwc:institutional_code" xlink:title="Natural History Museum Vienna" xlink:href="http://grbio.org/institution/naturhistorisches-museum-wien-1" xlink:type="simple">NMW</named-content>): “China: Anhui, Dabie Shan \ 25km N Yuexi, 9.11.1997 \ env. Shi Guan, 1000m \ leg. Schönmann [respectively: “leg. M. Wang”] (<abbrev xmlns:xlink="http://www.w3.org/1999/xlink" xlink:title="China Water Beetle Survey" id="ABBRID0EKSAG" xlink:type="simple">CWBS</abbrev> 301)”; Hunan • 16 exs (<named-content xmlns:xlink="http://www.w3.org/1999/xlink" content-type="dwc:institutional_code" xlink:title="Natural History Museum Vienna" xlink:href="http://grbio.org/institution/naturhistorisches-museum-wien-1" xlink:type="simple">NMW</named-content>): “China, NW-Hunan 1993 \ Wulingyuan, N Dayong \ Zangjiajie [Zhangjiajie], 30. 10.,450m \ leg. Schönmann (4) [<abbrev xmlns:xlink="http://www.w3.org/1999/xlink" xlink:title="China Water Beetle Survey" id="ABBRID0ESSAG" xlink:type="simple">CWBS</abbrev> 23]” • 12 exs (<named-content xmlns:xlink="http://www.w3.org/1999/xlink" content-type="dwc:institutional_code" xlink:title="Natural History Museum Vienna" xlink:href="http://grbio.org/institution/naturhistorisches-museum-wien-1" xlink:type="simple">NMW</named-content>): “China, NW-Hunan 1993 \ Wulingyuan, N Dayong \ Suoxiyu, 31. 10., 400m \ leg. Schönmann (5) [<abbrev xmlns:xlink="http://www.w3.org/1999/xlink" xlink:title="China Water Beetle Survey" id="ABBRID0E1SAG" xlink:type="simple">CWBS</abbrev> 24]”; Guizhou • 1 ♀ (<named-content xmlns:xlink="http://www.w3.org/1999/xlink" content-type="dwc:institutional_code" xlink:title="Natural History Museum Vienna" xlink:href="http://grbio.org/institution/naturhistorisches-museum-wien-1" xlink:type="simple">NMW</named-content>): “China: Guizhou, Zunyi Pref. \ 25km NE Zunyi City \ ca. 1000m, 3.8.1997 \ leg. M. Wang (<abbrev xmlns:xlink="http://www.w3.org/1999/xlink" xlink:title="China Water Beetle Survey" id="ABBRID0ECTAG" xlink:type="simple">CWBS</abbrev> 278)” • 1 ♀ (<named-content xmlns:xlink="http://www.w3.org/1999/xlink" content-type="dwc:institutional_code" xlink:title="Natural History Museum Vienna" xlink:href="http://grbio.org/institution/naturhistorisches-museum-wien-1" xlink:type="simple">NMW</named-content>): “China: Guizhou, Leishan Co. \ SE Kaili, NE Leishan \ Leigong Shan, E - slope \ <named-content xmlns:xlink="http://www.w3.org/1999/xlink" content-type="dwc:verbatimCoordinates" xlink:type="simple"><named-content content-type="geo-json" specific-use="{&#34;type&#34;:&#34;Point&#34;,&#34;coordinates&#34;:[108.268000,26.435167]}" id="NCID0ENTAG" xlink:type="simple">26°26.11'N, 108°16.08'E </named-content></named-content>\ Wunang River \ 13.6.2001, ca. 9-00 m [sic] \ leg. Schillhammer &amp; Wang (<abbrev xmlns:xlink="http://www.w3.org/1999/xlink" xlink:title="China Water Beetle Survey" id="ABBRID0ESTAG" xlink:type="simple">CWBS</abbrev> 432)”.</p></tp:treatment-sec><tp:treatment-sec sec-type="Differential diagnosis" id="SECID0EWTAG"><title>Differential diagnosis.</title><p><italic><tp:taxon-name><tp:taxon-name-part taxon-name-part-type="genus" reg="Zaitzevia">Zaitzevia</tp:taxon-name-part> <tp:taxon-name-part taxon-name-part-type="species" reg="disparilis">disparilis</tp:taxon-name-part></tp:taxon-name></italic> sp. nov. is a rather small species (<abbrev xmlns:xlink="http://www.w3.org/1999/xlink" xlink:title="body length" id="ABBRID0EHUAG" xlink:type="simple">BL</abbrev> 1.46–2.00 mm), characterized by the often remarkably unequal size of the elytral punctures, by the elytral carinae being located on intervals 5–7, and the conspicuous sclerotizations of the endophallus.</p><p>In habitus and body size it somewhat resembles <italic><tp:taxon-name><tp:taxon-name-part taxon-name-part-type="genus" reg="Zaitzevia">Z.</tp:taxon-name-part> <tp:taxon-name-part taxon-name-part-type="species" reg="tsushimana">tsushimana</tp:taxon-name-part></tp:taxon-name></italic> from Jilin, which is on average longer (<abbrev xmlns:xlink="http://www.w3.org/1999/xlink" xlink:title="body length" id="ABBRID0EYUAG" xlink:type="simple">BL</abbrev> 1.8–2.2 mm) and differs, among other characters, in the longer median pronotal sulcus (see <xref ref-type="bibr" rid="B4">Jäch and Boukal 1995</xref>: fig. 59 [as “<italic><tp:taxon-name><tp:taxon-name-part taxon-name-part-type="genus" reg="Zaitzevia">Zaitzevia</tp:taxon-name-part></tp:taxon-name></italic> sp. (Jilin)”]; <xref ref-type="bibr" rid="B3">Iwata et al. 2022</xref>: fig. 3G), the flat elytral intervals (only rarely flat in <italic><tp:taxon-name><tp:taxon-name-part taxon-name-part-type="genus" reg="Zaitzevia">Z.</tp:taxon-name-part> <tp:taxon-name-part taxon-name-part-type="species" reg="disparilis">disparilis</tp:taxon-name-part></tp:taxon-name></italic> sp. nov.) and the structure of the endophallic sclerotizations.</p></tp:treatment-sec><tp:treatment-sec sec-type="description" id="SECID0EWVAG"><title>Description.</title><p><bold>Male</bold> (holotype). <abbrev xmlns:xlink="http://www.w3.org/1999/xlink" xlink:title="body length" id="ABBRID0E5VAG" xlink:type="simple">BL</abbrev> 1.8 mm, <abbrev xmlns:xlink="http://www.w3.org/1999/xlink" xlink:title="maximum width of body" id="ABBRID0ECWAG" xlink:type="simple">BW</abbrev> 0.8 mm. Body elongate obovate. Dorsum and ventral side dark brown, antennae yellowish brown. Legs dark brown but tarsi reddish brown. Labrum wider than long. Basal 0.33 microreticulate, distal 0.67 densely punctate and pubescent, with fringe of long setae laterally. Clypeus and frons densely pubescent and sparsely granulate.</p><p>Pronotum (<abbrev xmlns:xlink="http://www.w3.org/1999/xlink" xlink:title="pronotal length" id="ABBRID0EIWAG" xlink:type="simple">PL</abbrev> 0.55 mm, <abbrev xmlns:xlink="http://www.w3.org/1999/xlink" xlink:title="maximum width of pronotum" id="ABBRID0EMWAG" xlink:type="simple">PW</abbrev> 0.6 mm) broadest at base, gradually narrowing anteriad, lateral margin narrowly rimmed. Anterior corners acute, slightly produced, posterior corners rectangular. Disc smooth and shiny, punctures sparser than on lateral parts. Areas near anterior and posterior corners coarse, densely and finely granulate. Median groove moderately wide, extending from basal 0.2–0.6. Lateral carinae present in basal 0.4.</p><p>Elytra (<abbrev xmlns:xlink="http://www.w3.org/1999/xlink" xlink:title="elytral length" id="ABBRID0ESWAG" xlink:type="simple">EL</abbrev> 1.25 mm, <abbrev xmlns:xlink="http://www.w3.org/1999/xlink" xlink:title="maximum width of elytra" id="ABBRID0EWWAG" xlink:type="simple">EW</abbrev> 0.8 mm) subparallel in basal 0.67, distal 0.33 distinctly attenuate. Strial punctures in basal 0.5 unequal in size and depth, separated by 1.0–1.5 × their diameters, being deepest in the third stria, becoming smaller and shallower on declivity (separated by 2–3 × their diameters); striae not reaching elytral apex. Elytral intervals weakly convex, smooth and shiny, with only a few small setal punctures; interval 4 very slightly more convex than intervals 1–3; intervals 5–7 carinate (due to fusion of elytral striae 5 and 6), carina on interval 5 extending from basal 0.1 to apex, carinae on intervals 6 and 7 complete, merging at basal ~ 0.1. Elytral apices narrowly conjointly rounded.</p><p>Prosternal disc coarse, sparsely punctate and pubescent, lateral areas densely tomentose. Prosternal process gradually narrowed in basal 0.8, then distinctly narrowed in distal 0.2, apex narrowly rounded. Disc of prosternal process sparsely punctate and pubescent. Metaventrite shiny, with a few larger elongate punctures, slightly impressed medially; median sulcus present in basal 0.7, distinctly narrowed from base to apex. Lateral areas densely pubescent. Posterior margin of metaventrite impressed, with two large impressions behind of mesocoxae, and a row of middle-sized punctures in front of metacoxae.</p><p>Disc of ventrite I flat, smooth, and shiny, with only a few punctures, and a transverse row of few granules posteriorly; anteriorly impressed and wrinkled; laterally bordered by strong admedian carinae. Middle of ventrites II–IV and basal 0.33 of ventrite V smooth and shiny, with only a few punctures. Distal 0.67 of ventrite V densely pubescent and granulate. Lateral areas of ventrites I–IV densely pubescent. Lateral margins of ventrite V fringed with short spines; apex subtruncate, lateral apical corners covered by a brush of stiff setae.</p><p><bold>Aedeagus</bold>. 0.8 mm long, elongated, and cylindrical. Penis ~ 2.2 × as long as phallobase. Penis gradually broadened in basal 0.25, then almost subparallel to apical 0.25, then distinctly narrowed toward cuspidal apex. Sclerotizations of endophallus in median part of penis (basal 0.3–0.7) resembling a “bowknot” (in ventral/dorsal view), consisting of a pair of ovoid structures, each with an apical curved tooth and a moderately long, thin basal rod. Parameres short, clinging to penis, reaching apical 0.45 of penis.</p><p><bold>Females</bold>. Disc of metaventrite more evenly convex or evenly flattened than in males, without larger punctures or granules; ventrite I less impressed anteriorly, without distinct wrinkles; ventrite V very similar to male, but more sparsely granulate; apex subtruncate or weakly rounded.</p></tp:treatment-sec><tp:treatment-sec sec-type="description" id="SECID0EEXAG"><title>Measurements.</title><p>(type specimens) Males: <abbrev xmlns:xlink="http://www.w3.org/1999/xlink" xlink:title="body length" id="ABBRID0EKXAG" xlink:type="simple">BL</abbrev> 1.68–1.90 mm (<italic>n</italic> = 10), <abbrev xmlns:xlink="http://www.w3.org/1999/xlink" xlink:title="maximum width of body" id="ABBRID0EQXAG" xlink:type="simple">BW</abbrev> 0.75–0.80 mm (<italic>n</italic> = 7); females: <abbrev xmlns:xlink="http://www.w3.org/1999/xlink" xlink:title="body length" id="ABBRID0EWXAG" xlink:type="simple">BL</abbrev> 1.80–1.96 mm (<italic>n</italic> = 10), <abbrev xmlns:xlink="http://www.w3.org/1999/xlink" xlink:title="maximum width of body" id="ABBRID0E3XAG" xlink:type="simple">BW</abbrev> 0.75–0.80 mm (<italic>n</italic> = 3).</p><p>Including the additional material, the <abbrev xmlns:xlink="http://www.w3.org/1999/xlink" xlink:title="body length" id="ABBRID0EEYAG" xlink:type="simple">BL</abbrev> of <italic><tp:taxon-name><tp:taxon-name-part taxon-name-part-type="genus" reg="Zaitzevia">Z.</tp:taxon-name-part> <tp:taxon-name-part taxon-name-part-type="species" reg="disparilis">disparilis</tp:taxon-name-part></tp:taxon-name></italic> is 1.46–2.00 mm. The smallest male (Anhui, <abbrev xmlns:xlink="http://www.w3.org/1999/xlink" xlink:title="China Water Beetle Survey" id="ABBRID0ETYAG" xlink:type="simple">CWBS</abbrev> 299) is 1.50 mm long, the smallest female (Anhui, <abbrev xmlns:xlink="http://www.w3.org/1999/xlink" xlink:title="China Water Beetle Survey" id="ABBRID0EXYAG" xlink:type="simple">CWBS</abbrev> 301) 1.46 mm, and the largest female (Hunan, <abbrev xmlns:xlink="http://www.w3.org/1999/xlink" xlink:title="China Water Beetle Survey" id="ABBRID0E2YAG" xlink:type="simple">CWBS</abbrev> 24) 2.00 mm.</p></tp:treatment-sec><tp:treatment-sec sec-type="distribution" id="SECID0E6YAG"><title>Distribution.</title><p>Anhui, Gansu, Guizhou, Hunan, Shaanxi. Remarkably, there are no records from Hubei at present.</p></tp:treatment-sec><tp:treatment-sec sec-type="etymology" id="SECID0EEZAG"><title>Etymology.</title><p>The name is derived from the Latin adjective <italic><tp:taxon-name><tp:taxon-name-part taxon-name-part-type="genus" reg="Zaitzevia"/><tp:taxon-name-part taxon-name-part-type="species" reg="disparilis">disparilis</tp:taxon-name-part></tp:taxon-name></italic> (disparate, different, unequal), referring to the differently sized and variably deep impressed elytral punctures.</p></tp:treatment-sec><tp:treatment-sec sec-type="remarks" id="SECID0EUZAG"><title>Remarks.</title><p>We think that all specimens recorded from these five provinces belong to the same species, but due to the morphological variability (e.g., body length, size and depth of elytral punctures, granules of elytral intervals sometimes reaching elytral base) we do not designate the specimens from Anhui, Gansu, Guizhou, and Hunan as paratypes. Confirmation of the conspecific molecular data would be highly desired, especially in case of the material from Gansu and Guizhou from where only females are currently known.</p></tp:treatment-sec><tp:treatment-sec><!--Section generated to contain objects referenced in tp:taxon-treatment.--><fig id="F3" position="float" orientation="portrait"><object-id xmlns:xlink="http://www.w3.org/1999/xlink" content-type="doi" xlink:type="simple">10.3897/zookeys.1264.156144.figure3</object-id><object-id xmlns:xlink="http://www.w3.org/1999/xlink" content-type="arpha" xlink:type="simple">FEEA6198-71F1-5638-B174-14FB3D7ED6ED</object-id><label>Figure 3.</label><caption><p>Habitus. <bold>A, B.</bold><italic><tp:taxon-name><tp:taxon-name-part taxon-name-part-type="genus" reg="Zaitzevia">Zaitzevia</tp:taxon-name-part> <tp:taxon-name-part taxon-name-part-type="species" reg="disparilis">disparilis</tp:taxon-name-part></tp:taxon-name></italic> sp. nov.; holotype, male; <bold>C, D.</bold><italic><tp:taxon-name><tp:taxon-name-part taxon-name-part-type="genus" reg="Zaitzevia">Z.</tp:taxon-name-part> <tp:taxon-name-part taxon-name-part-type="species" reg="hybrida">hybrida</tp:taxon-name-part></tp:taxon-name></italic> sp. nov., holotype, male; <bold>A, C.</bold> Dorsal view; <bold>B, D.</bold> Ventral view.</p></caption><graphic xmlns:xlink="http://www.w3.org/1999/xlink" xlink:href="zookeys-1264-129_article-156144__-g003.jpg" position="float" orientation="portrait" xlink:type="simple" id="oo_1493371.jpg"><uri content-type="original_file" xlink:type="simple">https://binary.pensoft.net/fig/1493371</uri></graphic></fig><fig id="F8" position="float" orientation="portrait"><object-id xmlns:xlink="http://www.w3.org/1999/xlink" content-type="doi" xlink:type="simple">10.3897/zookeys.1264.156144.figure8</object-id><object-id xmlns:xlink="http://www.w3.org/1999/xlink" content-type="arpha" xlink:type="simple">F3A81DEB-8592-50AD-8783-2BFAE69B2CA7</object-id><label>Figure 8.</label><caption><p><italic><tp:taxon-name><tp:taxon-name-part taxon-name-part-type="genus" reg="Zaitzevia">Zaitzevia</tp:taxon-name-part> <tp:taxon-name-part taxon-name-part-type="species" reg="disparilis">disparilis</tp:taxon-name-part></tp:taxon-name></italic> sp. nov., holotype, male; <bold>A.</bold> Pronotum; <bold>B.</bold> Prosternum; <bold>C.</bold> Metaventrite and abdominal ventrites.</p></caption><graphic xmlns:xlink="http://www.w3.org/1999/xlink" xlink:href="zookeys-1264-129_article-156144__-g008.jpg" position="float" orientation="portrait" xlink:type="simple" id="oo_1493376.jpg"><uri content-type="original_file" xlink:type="simple">https://binary.pensoft.net/fig/1493376</uri></graphic></fig><fig id="F12" position="float" orientation="portrait"><object-id xmlns:xlink="http://www.w3.org/1999/xlink" content-type="doi" xlink:type="simple">10.3897/zookeys.1264.156144.figure12</object-id><object-id xmlns:xlink="http://www.w3.org/1999/xlink" content-type="arpha" xlink:type="simple">D98B10F3-7E40-516A-985E-47D477B8B07B</object-id><label>Figure 12.</label><caption><p>Aedeagus. <bold>A–C.</bold><italic><tp:taxon-name><tp:taxon-name-part taxon-name-part-type="genus" reg="Zaitzevia">Zaitzevia</tp:taxon-name-part> <tp:taxon-name-part taxon-name-part-type="species" reg="disparilis">disparilis</tp:taxon-name-part></tp:taxon-name></italic> sp. nov., holotype, male; <bold>D–F.</bold><italic><tp:taxon-name><tp:taxon-name-part taxon-name-part-type="genus" reg="Zaitzevia">Z.</tp:taxon-name-part> <tp:taxon-name-part taxon-name-part-type="species" reg="hybrida">hybrida</tp:taxon-name-part></tp:taxon-name></italic> sp. nov., paratype, male; <bold>A, D.</bold> Ventral view; <bold>B, E.</bold> Dorsal view; <bold>C, F.</bold> Lateral view.</p></caption><graphic xmlns:xlink="http://www.w3.org/1999/xlink" xlink:href="zookeys-1264-129_article-156144__-g012.jpg" position="float" orientation="portrait" xlink:type="simple" id="oo_1493380.jpg"><uri content-type="original_file" xlink:type="simple">https://binary.pensoft.net/fig/1493380</uri></graphic></fig></tp:treatment-sec><ref-list><ref id="B4"><mixed-citation xmlns:xlink="http://www.w3.org/1999/xlink" xlink:type="simple"><person-group><name name-style="western"><surname>Jäch</surname><given-names>MA</given-names></name><name name-style="western"><surname>Boukal</surname><given-names>DS</given-names></name></person-group> (<year>1995</year>) <article-title><tp:taxon-name><tp:taxon-name-part taxon-name-part-type="family">Elmidae</tp:taxon-name-part></tp:taxon-name>: 2. Notes on <tp:taxon-name><tp:taxon-name-part taxon-name-part-type="tribe">Macronychini</tp:taxon-name-part></tp:taxon-name>, with description of four new genera from China (<tp:taxon-name><tp:taxon-name-part taxon-name-part-type="order">Coleoptera</tp:taxon-name-part></tp:taxon-name>).</article-title> In: <person-group><name name-style="western"><surname>Jäch</surname><given-names>MA</given-names></name><name name-style="western"><surname>Ji</surname><given-names>L</given-names></name></person-group> (<role>Eds</role>) <issue-title>Water Beetles of China, Vol.</issue-title><source>I. Zoologisch-Botanische Gesellschaft in Wien and Wiener Coleopterologenverein, Wien</source>, <fpage>299</fpage>–<lpage>323</lpage>.</mixed-citation></ref><ref id="B3"><mixed-citation xmlns:xlink="http://www.w3.org/1999/xlink" xlink:type="simple"><person-group><name name-style="western"><surname>Iwata</surname><given-names>T</given-names></name><name name-style="western"><surname>Hayashi</surname><given-names>M</given-names></name><name name-style="western"><surname>Yoshitomi</surname><given-names>H</given-names></name></person-group> (<year>2022</year>) <article-title>Revision of the genus <italic><tp:taxon-name><tp:taxon-name-part taxon-name-part-type="genus">Zaitzevia</tp:taxon-name-part></tp:taxon-name></italic> (<tp:taxon-name><tp:taxon-name-part taxon-name-part-type="order">Coleoptera</tp:taxon-name-part></tp:taxon-name>: <tp:taxon-name><tp:taxon-name-part taxon-name-part-type="family">Elmidae</tp:taxon-name-part></tp:taxon-name>) of Japan.</article-title><source>Japanese Journal of Systematic Entomology</source><volume>28</volume>(<issue>1</issue>): <fpage>116</fpage>–<lpage>141</lpage>.</mixed-citation></ref></ref-list></tp:taxon-treatment>
