# Supplementary material for: ﻿The species of the genus Zaitzevia Champion, 1923 (Coleoptera, Elmidae) from Shaanxi Province, China
Source: Zookeys. 2025 Dec 16;1264:129–57. doi: 10.3897/zookeys.1264.156144 (PMC12728526; doi:10.3897/zookeys.1264.156144)
Supplement: XML Treatment for Zaitzevia hybrida [file zookeys.1264.156144-treatment7.xml]

<!DOCTYPE tp:taxon-treatment
  PUBLIC "-//TaxonX//DTD Taxonomic Treatment Publishing DTD v0 20100105//EN" "tax-treatment-NSO.dtd">
<tp:taxon-treatment xmlns:tp="http://www.plazi.org/taxpub"><tp:treatment-meta><kwd-group><label>Taxon classification</label><kwd>
                <named-content content-type="kingdom">Animalia</named-content>
              </kwd><kwd>
                <named-content content-type="order">Coleoptera</named-content>
              </kwd><kwd>
                <named-content content-type="family">Elmidae</named-content>
              </kwd></kwd-group><mixed-citation publication-type="journal"><person-group><name><surname>Bian</surname><given-names>Dong-Ju</given-names></name><name><surname>Jäch</surname><given-names>Manfred A.</given-names></name></person-group><article-title>﻿The species of the genus <italic><tp:taxon-name><tp:taxon-name-part taxon-name-part-type="genus" reg="Zaitzevia">Zaitzevia</tp:taxon-name-part></tp:taxon-name></italic> Champion, 1923 (<tp:taxon-name><tp:taxon-name-part taxon-name-part-type="order">Coleoptera</tp:taxon-name-part></tp:taxon-name>, <tp:taxon-name><tp:taxon-name-part taxon-name-part-type="family">Elmidae</tp:taxon-name-part></tp:taxon-name>) from Shaanxi Province, China</article-title><source>Zookeys</source><day>16</day><month>12</month><year>2025</year><volume>1264</volume><fpage>129</fpage><lpage>157</lpage><pub-id pub-id-type="doi">10.3897/zookeys.1264.156144</pub-id></mixed-citation></tp:treatment-meta><tp:nomenclature><label>﻿</label><tp:taxon-name><object-id xmlns:xlink="http://www.w3.org/1999/xlink" content-type="arpha" xlink:type="simple">1015FD05-253F-54C6-8A74-BD25083B13C0</object-id>
              <tp:taxon-name-part taxon-name-part-type="genus" reg="Zaitzevia">Zaitzevia</tp:taxon-name-part>
              <tp:taxon-name-part taxon-name-part-type="species" reg="hybrida">hybrida</tp:taxon-name-part>
              <object-id xmlns:xlink="http://www.w3.org/1999/xlink" content-type="zoobank" xlink:type="simple">https://zoobank.org/CEDF5847-9F1A-4EBA-A4C0-B2EF0F70DA16</object-id>
            </tp:taxon-name><tp:taxon-status xmlns:xlink="http://www.w3.org/1999/xlink" xlink:type="simple">sp. nov.</tp:taxon-status><xref ref-type="fig" rid="F3">Figs 3C, D</xref><xref ref-type="fig" rid="F9">, 9A–C</xref><xref ref-type="fig" rid="F12">, 12D–F</xref></tp:nomenclature><tp:treatment-sec sec-type="material" id="SECID0EO2AG"><title>Material examined.</title><p>(45 exs) <bold><italic>Holotype</italic></bold>: China • ♂ (<named-content xmlns:xlink="http://www.w3.org/1999/xlink" content-type="dwc:institutional_code" xlink:title="Applied Ecology, Chinese Academy of Sciences" xlink:href="http://grbio.org/institution/chinese-academy-sciences-shenyang" xlink:type="simple">IAECAS</named-content>): “China, Shaanxi, Qingling \ Ningshan County | Yaowangtang, 1286 m \ 2005.6.10, Wangm [leg. Wang Miao]”. <bold><italic>Paratypes</italic></bold>: China, Shaanxi • 4 ♂♂, 3 ♀♀ (<named-content xmlns:xlink="http://www.w3.org/1999/xlink" content-type="dwc:institutional_code" xlink:title="Applied Ecology, Chinese Academy of Sciences" xlink:href="http://grbio.org/institution/chinese-academy-sciences-shenyang" xlink:type="simple">IAECAS</named-content>): “China-Shaanxi \ Zhouzhi County I. [leg.] W [Wang] | Houzhenzi ca. 1200 m \ 2.VI. 1998” [<abbrev xmlns:xlink="http://www.w3.org/1999/xlink" xlink:title="China Water Beetle Survey" id="ABBRID0EC3AG" xlink:type="simple">CWBS</abbrev> 308] • 8 ♂♂, 8 ♀♀ (<named-content xmlns:xlink="http://www.w3.org/1999/xlink" content-type="dwc:institutional_code" xlink:title="Natural History Museum Vienna" xlink:href="http://grbio.org/institution/naturhistorisches-museum-wien-1" xlink:type="simple">NMW</named-content>): “China: Shaanxi, 2.6.1998 \ Zhouzhi County, ca. 1200m \ 2km W Houzhenzi Nat. Res. \ leg. M. Wang (<abbrev xmlns:xlink="http://www.w3.org/1999/xlink" xlink:title="China Water Beetle Survey" id="ABBRID0EK3AG" xlink:type="simple">CWBS</abbrev> 308)” • 1 ♀ (<named-content xmlns:xlink="http://www.w3.org/1999/xlink" content-type="dwc:institutional_code" xlink:title="Natural History Museum Vienna" xlink:href="http://grbio.org/institution/naturhistorisches-museum-wien-1" xlink:type="simple">NMW</named-content>): “China: Shaanxi, 4.6.1998 \ Foping County, ca. 1 300m \ 5km S Longcaoping \ leg. Wang (<abbrev xmlns:xlink="http://www.w3.org/1999/xlink" xlink:title="China Water Beetle Survey" id="ABBRID0ES3AG" xlink:type="simple">CWBS</abbrev> 312)” • 2 ♂♂, 6 ♀♀ (<named-content xmlns:xlink="http://www.w3.org/1999/xlink" content-type="dwc:institutional_code" xlink:title="Natural History Museum Vienna" xlink:href="http://grbio.org/institution/naturhistorisches-museum-wien-1" xlink:type="simple">NMW</named-content>): “China: Shaanxi, 6.6.1998 \ Ningshan Co., ca. 1 500m \ 10 km NE Xunyangba \ leg. M. Wang (<abbrev xmlns:xlink="http://www.w3.org/1999/xlink" xlink:title="China Water Beetle Survey" id="ABBRID0E13AG" xlink:type="simple">CWBS</abbrev> 315)” • 1 ♂ (<named-content xmlns:xlink="http://www.w3.org/1999/xlink" content-type="dwc:institutional_code" xlink:title="Natural History Museum Vienna" xlink:href="http://grbio.org/institution/naturhistorisches-museum-wien-1" xlink:type="simple">NMW</named-content>): “China, 17. – 22.VI. \ Shaanxi prov. 1991 \ Hue Shan peak env. \ 100 km E of Xi’an \ Z. Kejval lgt.”.</p></tp:treatment-sec><tp:treatment-sec sec-type="material" id="SECID0EC4AG"><title>Additional material.</title><p>China, Gansu • 2 ♂♂ (<named-content xmlns:xlink="http://www.w3.org/1999/xlink" content-type="dwc:institutional_code" xlink:title="Natural History Museum Vienna" xlink:href="http://grbio.org/institution/naturhistorisches-museum-wien-1" xlink:type="simple">NMW</named-content>): “China: Gansu, 13.6.1998 \ Wen Co., ca. 1100m \ 4km N Shangdan Village \ leg. M. Wang (<abbrev xmlns:xlink="http://www.w3.org/1999/xlink" xlink:title="China Water Beetle Survey" id="ABBRID0EM4AG" xlink:type="simple">CWBS</abbrev> 322)” • 1 ♀ (<named-content xmlns:xlink="http://www.w3.org/1999/xlink" content-type="dwc:institutional_code" xlink:title="Natural History Museum Vienna" xlink:href="http://grbio.org/institution/naturhistorisches-museum-wien-1" xlink:type="simple">NMW</named-content>): “China: Gansu, 14.6.1998 \ Wen Co., ca. 1 150m \ 1km N Shangdan Village \ leg. M. Wang (<abbrev xmlns:xlink="http://www.w3.org/1999/xlink" xlink:title="China Water Beetle Survey" id="ABBRID0EU4AG" xlink:type="simple">CWBS</abbrev> 323)”; Sichuan • 2 ♂♂ (<named-content xmlns:xlink="http://www.w3.org/1999/xlink" content-type="dwc:institutional_code" xlink:title="Natural History Museum Vienna" xlink:href="http://grbio.org/institution/naturhistorisches-museum-wien-1" xlink:type="simple">NMW</named-content>): “China: Sichuan, 13.6.1996 \ W Ya’an, 20 km W Tianquan \ Dayuxi stream, 1200m \ leg. Ji &amp; Wang (<abbrev xmlns:xlink="http://www.w3.org/1999/xlink" xlink:title="China Water Beetle Survey" id="ABBRID0E34AG" xlink:type="simple">CWBS</abbrev> 235)” • 1 ♀ (<named-content xmlns:xlink="http://www.w3.org/1999/xlink" content-type="dwc:institutional_code" xlink:title="Natural History Museum Vienna" xlink:href="http://grbio.org/institution/naturhistorisches-museum-wien-1" xlink:type="simple">NMW</named-content>): “China: Sichuan, 29.7.1998 \ Mao Xian Co., Jiuding Shan \ 10 km NE Mao Xian, ca. 1950m \ Schönmann, Ji, Wang (<abbrev xmlns:xlink="http://www.w3.org/1999/xlink" xlink:title="China Water Beetle Survey" id="ABBRID0EE5AG" xlink:type="simple">CWBS</abbrev> 336)” • 1 ♀ (<named-content xmlns:xlink="http://www.w3.org/1999/xlink" content-type="dwc:institutional_code" xlink:title="Natural History Museum Vienna" xlink:href="http://grbio.org/institution/naturhistorisches-museum-wien-1" xlink:type="simple">NMW</named-content>): “China: Sichuan, 30.7.1998 \ Mao Xian Co., Jiuding Shan \ 20 km NE Mao Xian, ca. 1650m \ Schönmann, Ji, Wang (<abbrev xmlns:xlink="http://www.w3.org/1999/xlink" xlink:title="China Water Beetle Survey" id="ABBRID0EM5AG" xlink:type="simple">CWBS</abbrev> 337)” • 1 ♀ (<named-content xmlns:xlink="http://www.w3.org/1999/xlink" content-type="dwc:institutional_code" xlink:title="Natural History Museum Vienna" xlink:href="http://grbio.org/institution/naturhistorisches-museum-wien-1" xlink:type="simple">NMW</named-content>): “China: Sichuan, 30.7.1998 \ Mao Xian Co., Jiuding Shan \ 15 km NE Mao Xian, ca. 1950m \ Schönmann, Ji, Wang (<abbrev xmlns:xlink="http://www.w3.org/1999/xlink" xlink:title="China Water Beetle Survey" id="ABBRID0EU5AG" xlink:type="simple">CWBS</abbrev> 338)” • 1 ♀ (<named-content xmlns:xlink="http://www.w3.org/1999/xlink" content-type="dwc:institutional_code" xlink:title="Natural History Museum Vienna" xlink:href="http://grbio.org/institution/naturhistorisches-museum-wien-1" xlink:type="simple">NMW</named-content>): “China: Sichuan, 30.7.1998 \ Mao Xian Cty., Jiuding Shan \ 6 km NE Mao Xian, ca. 1750m \ Schönmann, Ji, Wang (<abbrev xmlns:xlink="http://www.w3.org/1999/xlink" xlink:title="China Water Beetle Survey" id="ABBRID0E35AG" xlink:type="simple">CWBS</abbrev> 340)”; Yunnan • 1 ♂ (<named-content xmlns:xlink="http://www.w3.org/1999/xlink" content-type="dwc:institutional_code" xlink:title="Natural History Museum Vienna" xlink:href="http://grbio.org/institution/naturhistorisches-museum-wien-1" xlink:type="simple">NMW</named-content>): “China-Yunnan 24.–29.6. \ 50 km N Lijiang, 1993 \ Yulongshan Nat. Res. \ E.Jendek &amp; O.Sausa leg.” • 3 ♂♂, 6 ♀♀ (<named-content xmlns:xlink="http://www.w3.org/1999/xlink" content-type="dwc:institutional_code" xlink:title="Natural History Museum Vienna" xlink:href="http://grbio.org/institution/naturhistorisches-museum-wien-1" xlink:type="simple">NMW</named-content>): “China-Yunnan 14.–21.6. \ 100 km W Baoshan, 1993 \ Gaoligongshan Nat. Res. \ E.Jendek &amp; O.Sausa leg.”.</p></tp:treatment-sec><tp:treatment-sec sec-type="Differential diagnosis" id="SECID0EI6AG"><title>Differential diagnosis.</title><p><italic><tp:taxon-name><tp:taxon-name-part taxon-name-part-type="genus" reg="Zaitzevia">Zaitzevia</tp:taxon-name-part> <tp:taxon-name-part taxon-name-part-type="species" reg="hybrida">hybrida</tp:taxon-name-part></tp:taxon-name></italic> sp. nov. is a small species (<abbrev xmlns:xlink="http://www.w3.org/1999/xlink" xlink:title="body length" id="ABBRID0EZ6AG" xlink:type="simple">BL</abbrev> 1.50–1.86 mm), which differs significantly from all other species described in the genus <italic><tp:taxon-name><tp:taxon-name-part taxon-name-part-type="genus" reg="Zaitzevia">Zaitzevia</tp:taxon-name-part></tp:taxon-name></italic> in possessing characters that are typically found in <italic><tp:taxon-name><tp:taxon-name-part taxon-name-part-type="genus" reg="Zaitzeviaria">Zaitzeviaria</tp:taxon-name-part></tp:taxon-name></italic> Nomura, 1959, i.e., elytra with only two instead of three carinae, and elytral the plastron being confined to the area between the lateral margin and interval 7 (therefore not reaching interval 5). This species is furthermore characterized by the enlarged male protibiae.</p></tp:treatment-sec><tp:treatment-sec sec-type="description" id="SECID0ELABG"><title>Description.</title><p><bold>Male</bold> (holotype). <abbrev xmlns:xlink="http://www.w3.org/1999/xlink" xlink:title="body length" id="ABBRID0ETABG" xlink:type="simple">BL</abbrev> 1.7 mm, <abbrev xmlns:xlink="http://www.w3.org/1999/xlink" xlink:title="maximum width of body" id="ABBRID0EXABG" xlink:type="simple">BW</abbrev> 0.7 mm. Dorsum dark brown, ventral side and legs reddish brown except tarsi. Antennae, mouth parts, and tarsi yellowish brown.</p><p>Labrum wider than long, anterior margin not emarginate, basal 0.5 microreticulate, distal 0.5 smooth and shiny, sparsely punctate and pubescent laterally. Clypeus and frons densely punctate and pubescent.</p><p>Pronotum (<abbrev xmlns:xlink="http://www.w3.org/1999/xlink" xlink:title="pronotal length" id="ABBRID0E5ABG" xlink:type="simple">PL</abbrev> 0.5 mm, <abbrev xmlns:xlink="http://www.w3.org/1999/xlink" xlink:title="maximum width of pronotum" id="ABBRID0ECBBG" xlink:type="simple">PW</abbrev> 0.6 mm) broadest at basal 0.3, slightly narrowed posteriorly and distinctly attenuate anteriorly, posterior corners rectangular. Disc smooth and shiny, densely pubescent shallowly punctate. Areas near anterior and posterior corners coarsely granulate. Median groove short and shallowly impressed, extending from basal 0.4–0.7. Lateral carinae present in basal 0.4, joined by a distinct mesial groove. Base of pronotum with a group of granules medially.</p><p>Elytra (<abbrev xmlns:xlink="http://www.w3.org/1999/xlink" xlink:title="elytral length" id="ABBRID0EIBBG" xlink:type="simple">EL</abbrev> 1.2 mm, <abbrev xmlns:xlink="http://www.w3.org/1999/xlink" xlink:title="maximum width of elytra" id="ABBRID0EMBBG" xlink:type="simple">EW</abbrev> 0.75 mm) broadest at basal 0.67, slightly narrowed anteriorly and distinctly attenuate posteriorly, apices narrowly conjointly rounded. Strial punctures large in basal 0.5, separated by 0.5–1.0 × their diameters; punctures becoming smaller and well separated in distal 0.5. Intervals smooth and shiny, each with a row of setae; intervals 7 and 8 distinctly carinate, extending from base to declivity. Base of elytra narrowly granulate. Lateral margins distinctly denticulate.</p><p>Prosternum coarsely punctate and pubescent. Prosternal process distinctly narrowed from base to narrowly rounded apex; lateral margin distinctly rimmed. Disc convex, coarse, sparsely punctate and pubescent. Metaventrite slightly and broadly impressed, disc smooth and shiny, sparsely punctate and pubescent; median groove extending from base to anterior 0.1, gradually narrowed towards apex; lateral area densely pubescent and sparsely granulate; each side with two large elongate pits behind mesocoxae and a row of large punctures is in front of metacoxae.</p><p>Disc of ventrite I convex, largely smooth and shiny, sparsely punctate; along anterior margin slightly impressed with densely arranged, deeply impressed grooves; laterally bordered by strong admedian carinae. Discs of ventrites II–IV and basal 0.2 of ventrite V smooth and shiny; sparsely punctate and pubescent. Lateral sides of ventrites I–IV densely pubescent and sparsely granulate. Apex of ventrite V subtruncate, lateral apical corners rounded, bearing some stiff setae. Protibia distinctly enlarged.</p><p><bold>Aedeagus</bold>. 0.69 mm long, elongate. Penis ~ 3.5 × as long as phallobase, very slightly asymmetrical, subparallel in basal 0.4, then gradually narrowed; apex subacute. Sclerotizations of endophallus in basal 0.5 of penis, consisting of a pair of elongate ovoid structures (in basal 0.3–0.5) and a pair of long thin contiguous basal rods. Parameres short, reaching apical 0.33 of penis.</p><p><bold>Females</bold>. Protibiae not distinctly enlarged. Sexual dimorphism of metaventrite and abdominal ventrites poorly developed; ventrite I anteriorly less strongly impressed and less distinctly wrinkled; apex of ventrite V variable in both sexes: weakly emarginate, subtruncate or weakly rounded.</p></tp:treatment-sec><tp:treatment-sec sec-type="description" id="SECID0E1BBG"><title>Measurements.</title><p>Males: <abbrev xmlns:xlink="http://www.w3.org/1999/xlink" xlink:title="body length" id="ABBRID0EACBG" xlink:type="simple">BL</abbrev> 1.50–1.86 mm (<italic>n</italic> = 18), <abbrev xmlns:xlink="http://www.w3.org/1999/xlink" xlink:title="maximum width of body" id="ABBRID0EGCBG" xlink:type="simple">BW</abbrev> 0.75–0.80 mm (<italic>n</italic> = 6); females: <abbrev xmlns:xlink="http://www.w3.org/1999/xlink" xlink:title="body length" id="ABBRID0EMCBG" xlink:type="simple">BL</abbrev> 1.68–1.86 mm (<italic>n</italic> = 17), <abbrev xmlns:xlink="http://www.w3.org/1999/xlink" xlink:title="maximum width of body" id="ABBRID0ESCBG" xlink:type="simple">BW</abbrev> 0.75–0.80 mm (<italic>n</italic> = 3).</p></tp:treatment-sec><tp:treatment-sec sec-type="distribution" id="SECID0EYCBG"><title>Distribution.</title><p>Gansu, Shaanxi, Sichuan, Yunnan, ? Himalaya.</p><p>Comparison with Himalayan specimens (Himachal Pradesh, Nepal, Bhutan) indicates that <italic><tp:taxon-name><tp:taxon-name-part taxon-name-part-type="genus" reg="Zaitzevia">Zaitzevia</tp:taxon-name-part> <tp:taxon-name-part taxon-name-part-type="species" reg="hybrida">hybrida</tp:taxon-name-part></tp:taxon-name></italic> seems to occur there as well. However, it will be necessary to confirm this assumption by molecular data.</p></tp:treatment-sec><tp:treatment-sec sec-type="variability" id="SECID0EKDBG"><title>Variability.</title><p>Due to the morphological variability of the material examined (e.g., protibiae, elytral intervals, aedeagi), we do not designate the specimens from Gansu, Sichuan, and Yunnan as paratypes. Examination by molecular methods would be highly desired. The single male from Yulongshan (Yunnan) is 1.68 mm long and its aedeagus measures 0.69 mm; its external morphology agrees quite well with specimens of <italic><tp:taxon-name><tp:taxon-name-part taxon-name-part-type="genus" reg="Zaitzevia">Z.</tp:taxon-name-part> <tp:taxon-name-part taxon-name-part-type="species" reg="hybrida">hybrida</tp:taxon-name-part></tp:taxon-name></italic> from Gansu, Shaanxi, and Sichuan. However, the three males from Gaoligongshan (Yunnan) are 1.46–1.64 mm long, and their aedeagi are slimmer and shorter (0.61–0.63 mm) than in the males from the other populations (0.68–0.70 mm). Furthermore, they differ externally in the distinctly less densely punctate elytral striae and the flatter elytral declivity; genetically, they differ in the ovoid sclerotization of the endophallus being distinctly smaller. Therefore, these nine specimens from Gaoligongshan (Yunnan) listed above may well represent a different species, which should be confirmed by DNA sequencing.</p><p>The enlargement of the male protibiae is obviously allometric. In larger specimens the tibiae are disproportionately larger than in smaller ones.</p><p>As in other species of the genus <italic><tp:taxon-name><tp:taxon-name-part taxon-name-part-type="genus" reg="Zaitzevia">Zaitzevia</tp:taxon-name-part></tp:taxon-name></italic>, the size and number of the elytral punctures, and especially the width and convexity of the elytral intervals 2–6 are quite variable; these intervals can be flat, moderately convex or carinate, at least in the anterior 0.33. In some specimens, the elytral apices are separately rounded.</p><p>The shape of the aedeagus of <italic><tp:taxon-name><tp:taxon-name-part taxon-name-part-type="genus" reg="Zaitzevia">Z.</tp:taxon-name-part> <tp:taxon-name-part taxon-name-part-type="species" reg="hybrida">hybrida</tp:taxon-name-part></tp:taxon-name></italic> is normally symmetrical; in the holotype it is hardly noticeably asymmetrical, and in the two males from Gansu (<abbrev xmlns:xlink="http://www.w3.org/1999/xlink" xlink:title="China Water Beetle Survey" id="ABBRID0ESEBG" xlink:type="simple">CWBS</abbrev> 322), one is very slightly asymmetrical and the other one even more distinctly so.</p></tp:treatment-sec><tp:treatment-sec sec-type="etymology" id="SECID0EWEBG"><title>Etymology.</title><p>The epithet is derived from the Latin noun <italic><tp:taxon-name><tp:taxon-name-part taxon-name-part-type="genus" reg="Zaitzevia"/><tp:taxon-name-part taxon-name-part-type="species" reg="hybrida">hybrida</tp:taxon-name-part></tp:taxon-name></italic> (hybrid) referring to the fact that <italic><tp:taxon-name><tp:taxon-name-part taxon-name-part-type="genus" reg="Zaitzevia">Zaitzevia</tp:taxon-name-part> <tp:taxon-name-part taxon-name-part-type="species" reg="hybrida">hybrida</tp:taxon-name-part></tp:taxon-name></italic> and a number of other undescribed species from China and the Himalaya combine diagnostic characters of <italic><tp:taxon-name><tp:taxon-name-part taxon-name-part-type="genus" reg="Zaitzevia">Zaitzevia</tp:taxon-name-part></tp:taxon-name></italic> and <italic><tp:taxon-name><tp:taxon-name-part taxon-name-part-type="genus" reg="Zaitzeviaria">Zaitzeviaria</tp:taxon-name-part></tp:taxon-name></italic>.</p></tp:treatment-sec><tp:treatment-sec sec-type="remarks" id="SECID0E6FBG"><title>Remarks.</title><p>At a first glance, <italic><tp:taxon-name><tp:taxon-name-part taxon-name-part-type="genus" reg="Zaitzevia">Zaitzevia</tp:taxon-name-part> <tp:taxon-name-part taxon-name-part-type="species" reg="hybrida">hybrida</tp:taxon-name-part></tp:taxon-name></italic> seems to belong to the genus <italic><tp:taxon-name><tp:taxon-name-part taxon-name-part-type="genus" reg="Zaitzeviaria">Zaitzeviaria</tp:taxon-name-part></tp:taxon-name></italic>, based on the small size and the elytral carinae being located on intervals 7 and 8. On the other hand, it shares a number of characters with <italic><tp:taxon-name><tp:taxon-name-part taxon-name-part-type="genus" reg="Zaitzevia">Zaitzevia</tp:taxon-name-part></tp:taxon-name></italic>. Therefore, and in the absence of any molecular data, we have decided to place this species tentatively in the genus <italic><tp:taxon-name><tp:taxon-name-part taxon-name-part-type="genus" reg="Zaitzevia">Zaitzevia</tp:taxon-name-part></tp:taxon-name></italic>. For further information, see the Discussion.</p></tp:treatment-sec><tp:treatment-sec><!--Section generated to contain objects referenced in tp:taxon-treatment.--><fig id="F3" position="float" orientation="portrait"><object-id xmlns:xlink="http://www.w3.org/1999/xlink" content-type="doi" xlink:type="simple">10.3897/zookeys.1264.156144.figure3</object-id><object-id xmlns:xlink="http://www.w3.org/1999/xlink" content-type="arpha" xlink:type="simple">FEEA6198-71F1-5638-B174-14FB3D7ED6ED</object-id><label>Figure 3.</label><caption><p>Habitus. <bold>A, B.</bold><italic><tp:taxon-name><tp:taxon-name-part taxon-name-part-type="genus" reg="Zaitzevia">Zaitzevia</tp:taxon-name-part> <tp:taxon-name-part taxon-name-part-type="species" reg="disparilis">disparilis</tp:taxon-name-part></tp:taxon-name></italic> sp. nov.; holotype, male; <bold>C, D.</bold><italic><tp:taxon-name><tp:taxon-name-part taxon-name-part-type="genus" reg="Zaitzevia">Z.</tp:taxon-name-part> <tp:taxon-name-part taxon-name-part-type="species" reg="hybrida">hybrida</tp:taxon-name-part></tp:taxon-name></italic> sp. nov., holotype, male; <bold>A, C.</bold> Dorsal view; <bold>B, D.</bold> Ventral view.</p></caption><graphic xmlns:xlink="http://www.w3.org/1999/xlink" xlink:href="zookeys-1264-129_article-156144__-g003.jpg" position="float" orientation="portrait" xlink:type="simple" id="oo_1493371.jpg"><uri content-type="original_file" xlink:type="simple">https://binary.pensoft.net/fig/1493371</uri></graphic></fig><fig id="F9" position="float" orientation="portrait"><object-id xmlns:xlink="http://www.w3.org/1999/xlink" content-type="doi" xlink:type="simple">10.3897/zookeys.1264.156144.figure9</object-id><object-id xmlns:xlink="http://www.w3.org/1999/xlink" content-type="arpha" xlink:type="simple">1735BF5F-2256-58C3-9C16-192D3558B2B4</object-id><label>Figure 9.</label><caption><p><italic><tp:taxon-name><tp:taxon-name-part taxon-name-part-type="genus" reg="Zaitzevia">Zaitzevia</tp:taxon-name-part> <tp:taxon-name-part taxon-name-part-type="species" reg="hybrida">hybrida</tp:taxon-name-part></tp:taxon-name></italic> sp. nov., holotype, male; <bold>A.</bold> Pronotum; <bold>B.</bold> Prosternum; <bold>C.</bold> Metaventrite and abdominal ventrites.</p></caption><graphic xmlns:xlink="http://www.w3.org/1999/xlink" xlink:href="zookeys-1264-129_article-156144__-g009.jpg" position="float" orientation="portrait" xlink:type="simple" id="oo_1493377.jpg"><uri content-type="original_file" xlink:type="simple">https://binary.pensoft.net/fig/1493377</uri></graphic></fig><fig id="F12" position="float" orientation="portrait"><object-id xmlns:xlink="http://www.w3.org/1999/xlink" content-type="doi" xlink:type="simple">10.3897/zookeys.1264.156144.figure12</object-id><object-id xmlns:xlink="http://www.w3.org/1999/xlink" content-type="arpha" xlink:type="simple">D98B10F3-7E40-516A-985E-47D477B8B07B</object-id><label>Figure 12.</label><caption><p>Aedeagus. <bold>A–C.</bold><italic><tp:taxon-name><tp:taxon-name-part taxon-name-part-type="genus" reg="Zaitzevia">Zaitzevia</tp:taxon-name-part> <tp:taxon-name-part taxon-name-part-type="species" reg="disparilis">disparilis</tp:taxon-name-part></tp:taxon-name></italic> sp. nov., holotype, male; <bold>D–F.</bold><italic><tp:taxon-name><tp:taxon-name-part taxon-name-part-type="genus" reg="Zaitzevia">Z.</tp:taxon-name-part> <tp:taxon-name-part taxon-name-part-type="species" reg="hybrida">hybrida</tp:taxon-name-part></tp:taxon-name></italic> sp. nov., paratype, male; <bold>A, D.</bold> Ventral view; <bold>B, E.</bold> Dorsal view; <bold>C, F.</bold> Lateral view.</p></caption><graphic xmlns:xlink="http://www.w3.org/1999/xlink" xlink:href="zookeys-1264-129_article-156144__-g012.jpg" position="float" orientation="portrait" xlink:type="simple" id="oo_1493380.jpg"><uri content-type="original_file" xlink:type="simple">https://binary.pensoft.net/fig/1493380</uri></graphic></fig></tp:treatment-sec></tp:taxon-treatment>
