# Supplementary material for: ﻿The species of the genus Zaitzevia Champion, 1923 (Coleoptera, Elmidae) from Shaanxi Province, China
Source: Zookeys. 2025 Dec 16;1264:129–57. doi: 10.3897/zookeys.1264.156144 (PMC12728526; doi:10.3897/zookeys.1264.156144)
Supplement: XML Treatment for Zaitzevia cf. chenzhitengi [file zookeys.1264.156144-treatment8.xml]

<!DOCTYPE tp:taxon-treatment
  PUBLIC "-//TaxonX//DTD Taxonomic Treatment Publishing DTD v0 20100105//EN" "tax-treatment-NSO.dtd">
<tp:taxon-treatment xmlns:tp="http://www.plazi.org/taxpub"><tp:treatment-meta><kwd-group><label>Taxon classification</label><kwd>
                <named-content content-type="kingdom">Animalia</named-content>
              </kwd><kwd>
                <named-content content-type="order">Coleoptera</named-content>
              </kwd><kwd>
                <named-content content-type="family">Elmidae</named-content>
              </kwd></kwd-group><mixed-citation publication-type="journal"><person-group><name><surname>Bian</surname><given-names>Dong-Ju</given-names></name><name><surname>Jäch</surname><given-names>Manfred A.</given-names></name></person-group><article-title>﻿The species of the genus <italic><tp:taxon-name><tp:taxon-name-part taxon-name-part-type="genus" reg="Zaitzevia">Zaitzevia</tp:taxon-name-part></tp:taxon-name></italic> Champion, 1923 (<tp:taxon-name><tp:taxon-name-part taxon-name-part-type="order">Coleoptera</tp:taxon-name-part></tp:taxon-name>, <tp:taxon-name><tp:taxon-name-part taxon-name-part-type="family">Elmidae</tp:taxon-name-part></tp:taxon-name>) from Shaanxi Province, China</article-title><source>Zookeys</source><day>16</day><month>12</month><year>2025</year><volume>1264</volume><fpage>129</fpage><lpage>157</lpage><pub-id pub-id-type="doi">10.3897/zookeys.1264.156144</pub-id></mixed-citation></tp:treatment-meta><tp:nomenclature><label>﻿</label><tp:taxon-name><object-id xmlns:xlink="http://www.w3.org/1999/xlink" content-type="arpha" xlink:type="simple">F71BA7B7-1D29-5530-8096-72D840A5AD95</object-id>
              <tp:taxon-name-part taxon-name-part-type="genus" reg="Zaitzevia">Zaitzevia</tp:taxon-name-part>
              <tp:taxon-name-part taxon-name-part-type="uncertainty-rank">cf.</tp:taxon-name-part>
              <tp:taxon-name-part taxon-name-part-type="species" reg="chenzhitengi">chenzhitengi</tp:taxon-name-part>
            </tp:taxon-name><tp:taxon-authority>Jiang &amp; Wang, 2020</tp:taxon-authority><xref ref-type="fig" rid="F4">Figs 4A, B</xref><xref ref-type="fig" rid="F10">, 10D–F</xref><tp:nomenclature-citation-list><tp:nomenclature-citation><tp:taxon-name>
                  <tp:taxon-name-part taxon-name-part-type="genus" reg="Zaitzevia">Zaitzevia</tp:taxon-name-part> <tp:taxon-name-part taxon-name-part-type="species" reg="chenzhitengi">chenzhitengi</tp:taxon-name-part></tp:taxon-name><comment><xref ref-type="bibr" rid="B10">Jiang and Wang 2020</xref>: 232; <xref ref-type="bibr" rid="B2">Bian and Zhang 2022</xref>: 265; <xref ref-type="bibr" rid="B9">Jiang and Chen 2023</xref>: 204 (key).</comment></tp:nomenclature-citation></tp:nomenclature-citation-list></tp:nomenclature><tp:treatment-sec sec-type="material" id="SECID0EOJBG"><title>Material examined.</title><p>China, Shaanxi • 1 ♂ (<named-content xmlns:xlink="http://www.w3.org/1999/xlink" content-type="dwc:institutional_code" xlink:title="Applied Ecology, Chinese Academy of Sciences" xlink:href="http://grbio.org/institution/chinese-academy-sciences-shenyang" xlink:type="simple">IAECAS</named-content>): “China: Shaanxi, \ Qinling Northwest \ A &amp; F University forestry center | Huoditang \ 1974 m, 2005.6.12, Leg. Wang M.”; Sichuan • 2 ♂♂, 2 ♀♀ (<named-content xmlns:xlink="http://www.w3.org/1999/xlink" content-type="dwc:institutional_code" xlink:title="Natural History Museum Vienna" xlink:href="http://grbio.org/institution/naturhistorisches-museum-wien-1" xlink:type="simple">NMW</named-content>): “China: Sichuan \ Emeishan \ 160km SSW Chengdu \ 1530m (4a) [<abbrev xmlns:xlink="http://www.w3.org/1999/xlink" xlink:title="China Water Beetle Survey" id="ABBRID0E3JBG" xlink:type="simple">CWBS</abbrev> 52] \ 22.6.1994 \ leg. Schillhammer”; Yunnan • 1 ♂ (<named-content xmlns:xlink="http://www.w3.org/1999/xlink" content-type="dwc:institutional_code" xlink:title="Applied Ecology, Chinese Academy of Sciences" xlink:href="http://grbio.org/institution/chinese-academy-sciences-shenyang" xlink:type="simple">IAECAS</named-content>): “China: Yunnan (20) \ Nujiang, \ Lushui, Pianma | <named-content xmlns:xlink="http://www.w3.org/1999/xlink" content-type="dwc:verbatimCoordinates" xlink:type="simple"><named-content content-type="geo-json" specific-use="{&#34;type&#34;:&#34;Point&#34;,&#34;coordinates&#34;:[98.661667,26.000833]}" id="NCID0EHKBG" xlink:type="simple">26°0'3"N, 98°39'42"E</named-content></named-content> \ 2392m, 2018.10.25. \ Leg Peng, Zhu, Dong”; 3 ♂♂, 3 ♀♀ (<named-content xmlns:xlink="http://www.w3.org/1999/xlink" content-type="dwc:institutional_code" xlink:title="Applied Ecology, Chinese Academy of Sciences" xlink:href="http://grbio.org/institution/chinese-academy-sciences-shenyang" xlink:type="simple">IAECAS</named-content>): “CHINA: Yunnan (25) \ Nujiang, Lushui \ Pianma | <named-content xmlns:xlink="http://www.w3.org/1999/xlink" content-type="dwc:verbatimCoordinates" xlink:type="simple"><named-content content-type="geo-json" specific-use="{&#34;type&#34;:&#34;Point&#34;,&#34;coordinates&#34;:[98.648333,26.007222]}" id="NCID0ETKBG" xlink:type="simple">26°0'26"N, 98°38'54"E</named-content></named-content> \ 2172 m, 2019.7.6 \ Leg.Peng, Zhu, Dong” • 2 ♂♂, 4 ♀♀ (<named-content xmlns:xlink="http://www.w3.org/1999/xlink" content-type="dwc:institutional_code" xlink:title="Natural History Museum Vienna" xlink:href="http://grbio.org/institution/naturhistorisches-museum-wien-1" xlink:type="simple">NMW</named-content>): “China NW-Yunnan \ 15km N Lijiang \ 2800m, 6.7.1994 \ leg. JI (16) [<abbrev xmlns:xlink="http://www.w3.org/1999/xlink" xlink:title="China Water Beetle Survey" id="ABBRID0E3KBG" xlink:type="simple">CWBS</abbrev> 60]”.</p></tp:treatment-sec><tp:treatment-sec sec-type="Taxonomy" id="SECID0EALBG"><title>Taxonomy.</title><p><italic><tp:taxon-name><tp:taxon-name-part taxon-name-part-type="genus" reg="Zaitzevia">Zaitzevia</tp:taxon-name-part> <tp:taxon-name-part taxon-name-part-type="species" reg="chenzhitengi">chenzhitengi</tp:taxon-name-part></tp:taxon-name></italic> was described by <xref ref-type="bibr" rid="B10">Jiang and Wang (2020)</xref> based on one male and one female from northern Sichuan. Two years later, <xref ref-type="bibr" rid="B2">Bian and Zhang (2022)</xref> newly recorded this species from Shaanxi and Yunnan and published photographs of the male habitus and the aedeagus of a specimen from Shaanxi. However, after having examined additional material, which we compared with the original description, we want to express our doubts about the identity of the specimens listed above. Although not explicitly mentioned in the written description by <xref ref-type="bibr" rid="B10">Jiang and Wang (2020)</xref>, the elytral apices of the holotype are distinctly produced and conjointly acuminate in the figures (see <xref ref-type="bibr" rid="B10">Jiang and Wang 2020</xref>: figs 1A, 2F), while none of the nine males from the three provinces examined by us has distinctly acuminate elytral apices (see Fig. <xref ref-type="fig" rid="F4">4A</xref>). Furthermore, the body form of the holotype of <italic><tp:taxon-name><tp:taxon-name-part taxon-name-part-type="genus" reg="Zaitzevia">Z.</tp:taxon-name-part> <tp:taxon-name-part taxon-name-part-type="species" reg="chenzhitengi">chenzhitengi</tp:taxon-name-part></tp:taxon-name></italic> is clearly more slender and parallel-sided, and the anterior angles of the pronotum seem to be less acute. Despite the external differences, the aedeagi are remarkably similar, but the endophallic teeth appear to be smaller and situated further proximally in the holotype of <italic><tp:taxon-name><tp:taxon-name-part taxon-name-part-type="genus" reg="Zaitzevia">Z.</tp:taxon-name-part> <tp:taxon-name-part taxon-name-part-type="species" reg="chenzhitengi">chenzhitengi</tp:taxon-name-part></tp:taxon-name></italic>. More material from the type area of <italic><tp:taxon-name><tp:taxon-name-part taxon-name-part-type="genus" reg="Zaitzevia">Z.</tp:taxon-name-part> <tp:taxon-name-part taxon-name-part-type="species" reg="chenzhitengi">chenzhitengi</tp:taxon-name-part></tp:taxon-name></italic> and/or DNA sequencing will be necessary to clarify the identity of “<tp:taxon-name><tp:taxon-name-part taxon-name-part-type="genus" reg="Zaitzevia">Z.</tp:taxon-name-part> <tp:taxon-name-part taxon-name-part-type="uncertainty-rank">cf.</tp:taxon-name-part> <tp:taxon-name-part taxon-name-part-type="species" reg="chenzhitengi">chenzhitengi</tp:taxon-name-part></tp:taxon-name>”.</p><fig id="F4" position="float" orientation="portrait"><object-id xmlns:xlink="http://www.w3.org/1999/xlink" content-type="doi" xlink:type="simple">10.3897/zookeys.1264.156144.figure4</object-id><object-id xmlns:xlink="http://www.w3.org/1999/xlink" content-type="arpha" xlink:type="simple">F8A3E7F3-AC7B-533E-A157-2AD962E0E3EB</object-id><label>Figure 4.</label><caption><p>Habitus. <bold>A, B.</bold><tp:taxon-name><tp:taxon-name-part taxon-name-part-type="genus" reg="Zaitzevia">Zaitzevia</tp:taxon-name-part> <tp:taxon-name-part taxon-name-part-type="uncertainty-rank">cf.</tp:taxon-name-part> <tp:taxon-name-part taxon-name-part-type="species" reg="chenzhitengi">chenzhitengi</tp:taxon-name-part></tp:taxon-name> Jiang &amp; Wang, 2020, male from Shaanxi. <bold>A.</bold> Dorsal view; <bold>B.</bold> Ventral view.</p></caption><graphic xmlns:xlink="http://www.w3.org/1999/xlink" xlink:href="zookeys-1264-129_article-156144__-g004.jpg" position="float" orientation="portrait" xlink:type="simple" id="oo_1493372.jpg"><uri content-type="original_file" xlink:type="simple">https://binary.pensoft.net/fig/1493372</uri></graphic></fig></tp:treatment-sec><tp:treatment-sec sec-type="distribution" id="SECID0ETOBG"><title>Distribution.</title><p>Shaanxi, Sichuan, Yunnan.</p></tp:treatment-sec><tp:treatment-sec><!--Section generated to contain objects referenced in tp:taxon-treatment.--><fig id="F10" position="float" orientation="portrait"><object-id xmlns:xlink="http://www.w3.org/1999/xlink" content-type="doi" xlink:type="simple">10.3897/zookeys.1264.156144.figure10</object-id><object-id xmlns:xlink="http://www.w3.org/1999/xlink" content-type="arpha" xlink:type="simple">1936ADC7-4217-519C-A437-24602A77581B</object-id><label>Figure 10.</label><caption><p>Aedeagus. <bold>A–C.</bold><italic><tp:taxon-name><tp:taxon-name-part taxon-name-part-type="genus" reg="Zaitzevia">Zaitzevia</tp:taxon-name-part> <tp:taxon-name-part taxon-name-part-type="species" reg="robusta">robusta</tp:taxon-name-part></tp:taxon-name></italic> sp. nov., holotype, male; <bold>D–F.</bold><tp:taxon-name><tp:taxon-name-part taxon-name-part-type="genus" reg="Zaitzevia">Z.</tp:taxon-name-part> <tp:taxon-name-part taxon-name-part-type="uncertainty-rank">cf.</tp:taxon-name-part> <tp:taxon-name-part taxon-name-part-type="species" reg="chenzhitengi">chenzhitengi</tp:taxon-name-part></tp:taxon-name>, specimen from Shaanxi; <bold>A</bold>, <bold>D.</bold> Ventral view; <bold>B</bold>, <bold>E.</bold> Dorsal view; <bold>C</bold>, <bold>F.</bold> Lateral view.</p></caption><graphic xmlns:xlink="http://www.w3.org/1999/xlink" xlink:href="zookeys-1264-129_article-156144__-g010.jpg" position="float" orientation="portrait" xlink:type="simple" id="oo_1493378.jpg"><uri content-type="original_file" xlink:type="simple">https://binary.pensoft.net/fig/1493378</uri></graphic></fig></tp:treatment-sec><ref-list><ref id="B10"><mixed-citation xmlns:xlink="http://www.w3.org/1999/xlink" xlink:type="simple"><person-group><name name-style="western"><surname>Jiang</surname><given-names>R-X</given-names></name><name name-style="western"><surname>Wang</surname><given-names>S</given-names></name></person-group> (<year>2020</year>) <article-title>Two new species of the genus <italic><tp:taxon-name><tp:taxon-name-part taxon-name-part-type="genus">Zaitzevia</tp:taxon-name-part></tp:taxon-name></italic> Champion, 1923 from China (<tp:taxon-name><tp:taxon-name-part taxon-name-part-type="order">Coleoptera</tp:taxon-name-part></tp:taxon-name>: <tp:taxon-name><tp:taxon-name-part taxon-name-part-type="family">Elmidae</tp:taxon-name-part></tp:taxon-name>: <tp:taxon-name><tp:taxon-name-part taxon-name-part-type="tribe">Macronychini</tp:taxon-name-part></tp:taxon-name>).</article-title><source>Zootaxa</source><volume>4852</volume>(<issue>2</issue>): <fpage>231</fpage>–<lpage>238</lpage>. <ext-link xlink:href="10.11646/zootaxa.4852.2.8" ext-link-type="doi" xlink:type="simple">https://doi.org/10.11646/zootaxa.4852.2.8</ext-link></mixed-citation></ref><ref id="B2"><mixed-citation xmlns:xlink="http://www.w3.org/1999/xlink" xlink:type="simple"><person-group><name name-style="western"><surname>Bian</surname><given-names>D-J</given-names></name><name name-style="western"><surname>Zhang</surname><given-names>YI</given-names></name></person-group> (<year>2022</year>) <article-title>Three new species of <italic><tp:taxon-name><tp:taxon-name-part taxon-name-part-type="genus">Zaitzevia</tp:taxon-name-part></tp:taxon-name></italic> Champion, 1923 from China (<tp:taxon-name><tp:taxon-name-part taxon-name-part-type="order">Coleoptera</tp:taxon-name-part></tp:taxon-name>: <tp:taxon-name><tp:taxon-name-part taxon-name-part-type="family">Elmidae</tp:taxon-name-part></tp:taxon-name>: <tp:taxon-name><tp:taxon-name-part taxon-name-part-type="tribe">Macronychini</tp:taxon-name-part></tp:taxon-name>).</article-title><source>Zootaxa</source><volume>5190</volume>(<issue>2</issue>): <fpage>257</fpage>–<lpage>266</lpage>. <ext-link xlink:href="10.11646/zootaxa.5190.2.5" ext-link-type="doi" xlink:type="simple">https://doi.org/10.11646/zootaxa.5190.2.5</ext-link></mixed-citation></ref><ref id="B9"><mixed-citation xmlns:xlink="http://www.w3.org/1999/xlink" xlink:type="simple"><person-group><name name-style="western"><surname>Jiang</surname><given-names>R-X</given-names></name><name name-style="western"><surname>Chen</surname><given-names>X-S</given-names></name></person-group> (<year>2023</year>) <article-title>Three new species of the genus <italic><tp:taxon-name><tp:taxon-name-part taxon-name-part-type="genus">Zaitzevia</tp:taxon-name-part></tp:taxon-name></italic> Champion, 1923 (<tp:taxon-name><tp:taxon-name-part taxon-name-part-type="order">Coleoptera</tp:taxon-name-part></tp:taxon-name>, <tp:taxon-name><tp:taxon-name-part taxon-name-part-type="family">Elmidae</tp:taxon-name-part></tp:taxon-name>) from China.</article-title><source>ZooKeys</source><volume>1174</volume>: <fpage>191</fpage>–<lpage>206</lpage>. <ext-link xlink:href="10.3897/zookeys.1174.101046" ext-link-type="doi" xlink:type="simple">https://doi.org/10.3897/zookeys.1174.101046</ext-link></mixed-citation></ref></ref-list></tp:taxon-treatment>
